# Supplementary material for: Acetyltransferase P300 Regulates Glucose Metabolic Reprogramming through Catalyzing Succinylation in Lung Cancer
Source: Int J Mol Sci. 2024 Jan 15;25(2):1057. doi: 10.3390/ijms25021057 (PMC10816063; doi:10.3390/ijms25021057)
Supplement: Supplementary file 1 [file ijms-25-01057-s001.zip]

Archive with 3 entries (3 files):
- Additional file 2.xlsx
- Additional file 1.xlsx
- ijms-2694052-supplementary material.pdf
