# Supplementary material for: Acetyltransferase P300 Regulates Glucose Metabolic Reprogramming through Catalyzing Succinylation in Lung Cancer
Source: Int J Mol Sci. 2024 Jan 15;25(2):1057. doi: 10.3390/ijms25021057 (PMC10816063; doi:10.3390/ijms25021057)
Supplement: Supplementary file 1 [file ijms-25-01057-s001.zip › Additional file 2.xlsx]

## Sheet: shee1
Index	Compounds	Class	Q1 (Da)	Q3 (Da)	Molecular Weight	Ion mode	Ionization model	Formula	W1	W2	W3	W4	W5	W6	K1	K2	K3	K4	K5	MWY231182a_R1	MWY231182a_R2	MWY231182a_R3	cpd_ID	HMDB	CAS	kegg_map
L-Aspartate	L-Aspartate	Amino Acid metabolomics	132.0	88.0	133.103	Negative	[M-H]-	C4H7NO4	334667.466	399868.499	380829.72	379106.853	366633.101	367151.58	342102.228	203649.664	358419.044	226104.536	414396.126	337906.0	339295.0	341187.0	C00049	HMDB00191	56-84-8	ko00220,ko00250,ko00260,ko00261,ko00270,ko00300,ko00340,ko00410,ko00460,ko00470,ko00710,ko00760,ko00770,ko00970,ko00999,ko01100,ko01110,ko01200,ko01210,ko01230,ko01240,ko02010
Glutamine	Glutamine	Amino acid derivatives	147.069	84.0	146.069143	Positive	[M+H]+	C5H10N2O3	12572.0991	20356.2389	14171.1667	15821.2693	10078.9631	25237.643	23002.0524	13551.5026	31159.8031	18024.6548	31578.9682	22125.9	21760.7	21552.0	C00064	HMDB0000641	56-85-9	ko00220,ko00230,ko00240,ko00250,ko00470,ko00630,ko00750,ko00910,ko00970,ko01100,ko01230,ko01232,ko01240,ko02010
Lysine	Lysine	Amino acids	147.069	84.0	146.105528	Positive	[M+H]+	C6H14N2O2	33861.8933	36939.6876	34832.0851	35693.7348	34543.669	42418.2012	38243.9406	23558.7189	39872.1374	22704.2406	41706.4637	35554.8	35586.8	34176.1	C00047	HMDB0000182	56-87-1	ko00300,ko00310,ko00470,ko00780,ko00960,ko00970,ko01100,ko01110,ko01210,ko01230,ko02010
L-Asparagine	L-Asparagine	Amino acids	131.0	114.0	132.053493	Negative	[M-H]-	C4H8N2O3	17866.7865	42398.5565	37632.8341	35842.7616	32506.4806	49459.0037	34547.9867	24598.6556	39455.2029	26154.2406	41541.8067	38326.4	39100.9	38604.8	C00152	HMDB0000168	70-47-3	ko00250,ko00460,ko00970,ko01100,ko01110,ko01230
L-Alanine	L-Alanine	Amino acids	88.1	45.0	89.04767847	Negative	[M-H]-	C3H7NO2	49826.1434	59478.9401	48426.1924	53529.3998	51316.4506	63653.5181	54751.0751	40243.9699	59358.5777	36011.0454	61004.3487	52599.1	51160.6	50229.7	C00041	HMDB0000161	56-41-7	ko00250,ko00270,ko00430,ko00450,ko00470,ko00710,ko00970,ko01100,ko01110,ko01200,ko01230,ko02010,ko04122
L-citrulline	L-citrulline	Amino acids	174.0	130.9	175.095692	Negative	[M-H]-	C6H13N3O3	4428.73976	7723.84813	4991.8309	5487.91565	6086.77966	6202.35511	9013.26231	4697.71649	10707.4126	4762.80079	9490.48231	7458.88	7499.87	7301.52	C00327	HMDB0000904	372-75-8	ko00220,ko01100,ko01110,ko01230
L-Leucine	L-Leucine	Amino acids	132.1	86.1	131.094629	Positive	[M+H]+	C6H13NO2	55896.3451	60413.4863	53876.3303	57005.6772	53037.986	61978.0965	55563.7217	39414.0965	55180.1928	39989.5464	57436.5487	55746.8	55494.4	55016.9	C00123	HMDB0000687	61-90-5	ko00280,ko00290,ko00966,ko00970,ko01100,ko01110,ko01210,ko01230,ko02010
L-Cystine	L-Cystine	Amino acids	241.0	152.0	240.023848	Positive	[M+H]+	C6H12N2O4S2	10866.8864	12571.1885	11505.5183	13130.88	12927.2183	10322.0585	17265.5395	5419.66192	18358.176	7074.19132	17602.5894	9002.98	9110.17	9151.78	C00491	HMDB0000192	56-89-3	ko00270,ko01100,ko02010
Ornithine	Ornithine	Amino acids	133.09	70.0	132.089878	Positive	[M+H]+	C5H12N2O2	4093.60895	2001.57208	2429.61175	2121.6545	3954.33699	4189.63947	1997.41986	1563.30565	2300.08035	2091.35108	2164.85471	2887.87	3033.44	3010.22	C00077	HMDB0000214	3184-13-2	ko00220,ko00330,ko00470,ko00480,ko01100,ko01110,ko01210,ko01230,ko02010
Arginine	Arginine	Amino acids	175.1	70.06	174.111676	Positive	[M+H]+	C6H14N4O2	13026.463	16382.0447	15453.3898	15717.2547	14701.7946	16691.9946	16495.1134	11779.8537	17710.7272	13086.785	17383.1785	15626.7	15481.8	14775.2	C00062	HMDB0000517	74-79-3	ko00220,ko00261,ko00330,ko00470,ko00970,ko01100,ko01110,ko01230,ko02010
Serine	Serine	Amino acids	104.034769	74.0	105.042594	Negative	[M-H]-	C3H7NO3	104076.293	110567.53	103877.611	105723.844	102924.227	120572.785	111967.357	71418.446	110870.832	77615.286	116851.156	103526.0	103221.0	102353.0	C00065	HMDB0000187	56-45-1	ko00260,ko00261,ko00270,ko00460,ko00470,ko00564,ko00600,ko00630,ko00920,ko00970,ko01100,ko01110,ko01200,ko01230,ko01240,ko02010
L-Glutamic-acid	L-Glutamic-acid	Amino acids	146.0	102.0	147.053159	Negative	[M-H]-	C5H9NO4	641554.823	727041.724	670880.962	740884.023	698174.477	686077.728	713478.303	401044.879	673520.49	405260.355	701128.682	667963.0	671101.0	666599.0	C00025	HMDB0000148	56-86-0	ko00220,ko00250,ko00330,ko00332,ko00340,ko00430,ko00470,ko00480,ko00524,ko00630,ko00650,ko00660,ko00860,ko00910,ko00970,ko01100,ko01110,ko01200,ko01210,ko01230,ko01240,ko02010
Threonine	Threonine	Amino acids	118.050419	74.0	119.058244	Negative	[M-H]-	C4H9NO3	49219.1931	57459.8576	47962.9484	49381.3869	51070.987	64348.6141	63127.6388	41966.4887	70511.1491	35666.1736	71486.4598	51341.6	50596.0	50838.4	C00188	HMDB0000167	72-19-5	ko00260,ko00261,ko00290,ko00470,ko00860,ko00970,ko01100,ko01110,ko01230,ko02010
Tyrosine	Tyrosine	Amino acids	180.0	163.0	181.0738932	Negative	[M-H]-	C9H11NO3	143190.533	168696.856	153033.11	161220.6	154634.098	186859.857	195341.087	101322.657	183752.511	106762.327	187263.293	149631.0	155550.0	156591.0	C00082	HMDB0000158	60-18-4	ko00130,ko00261,ko00350,ko00360,ko00400,ko00460,ko00730,ko00940,ko00950,ko00965,ko00966,ko00970,ko00999,ko01100,ko01110,ko01210,ko01230,ko01240
Succinyl-CoA	Succinyl-CoA	CoEnzyme and vitamins	868.1	361.2	867.1312524	Positive	[M+H]+	C25H40N7O19P3S	N/A	N/A	N/A	N/A	N/A	N/A	N/A	N/A	N/A	N/A	N/A	113.062	110.799	109.348	C00091	HMDB0001022	604-98-8	ko00020,ko00280,ko00360,ko00630,ko00640,ko00650,ko01100,ko01110,ko01200
Acetyl-CoA	Acetyl-CoA	CoEnzyme and vitamins	810.0	303.2	809.125779	Positive	[M+H]+	C23H38N7O17P3S	260.232674	297.333399	411.810209	339.53974	329.706879	275.169607	263.289679	141.79913	244.026718	137.474359	316.736509	1547.44	1593.79	1754.3	C00024	HMDB0001206	72-89-9	ko00010,ko00020,ko00061,ko00062,ko00071,ko00254,ko00280,ko00290,ko00300,ko00310,ko00360,ko00380,ko00410,ko00430,ko00480,ko00562,ko00620,ko00630,ko00640,ko00650,ko00900,ko00996,ko00999,ko01100,ko01110,ko01200,ko01212,ko01240
ATP	ATP	Nucleotide and Its metabolomics	506.0	78.9	506.995751	Negative	[M-H]-	C10H16N5O13P3	13660.5752	15643.6623	19440.1853	15674.0673	18307.4776	14041.9655	7407.08561	3622.39027	8136.78184	2485.06903	12201.4232	15558.3	14015.7	15164.7	-	HMDB0000538	56-65-5	-
Dihydronicotinamide-adenine-dinucleotide-phosphate(NADPH)	Dihydronicotinamide-adenine-dinucleotide-phosphate(NADPH)	Nucleotide and Its metabolomics	746.1	729.0	745.0911021	Positive	[M+H]+	C21H30N7O17P3	1800.30957	431.88155	1359.39101	1697.77981	1940.93719	715.008723	1116.92729	979.234875	1706.58899	398.650888	1088.86144	1542.22	1991.24	1826.58	C00005	HMDB0000221	53-57-6	ko00195,ko00480,ko01100
NicotinaMide-adenine-dinucleotide(NAD)	NicotinaMide-adenine-dinucleotide(NAD)	Nucleotide and Its metabolomics	662.1	540.1	663.425	Negative	[M-H]-	C21H27N7O14P2	272.896944	393.018588	390.905597	N/A	363.091725	461.085482	388.61122	N/A	343.118722	136.100592	N/A	791.843	915.27	836.83	C00003	HMDB00902	53-84-9	ko00190,ko00730,ko00760,ko01100,ko01240
3-phenyllactic-acid	3-phenyllactic-acid	Organic acid And Its Derivatives	165.1	147.0	166.0629942	Negative	[M-H]-	C9H10O3	149.822249	151.288313	154.082578	78.5376115	257.140578	127.802869	164.074472	45.5939106	88.0403777	62.4487179	191.288792	1414.33	1470.34	1466.59	C01479	HMDB0000779	828-01-3	ko00960,ko01110
Malic-acid	Malic-acid	Organic acid And Its derivatives	133.0	114.8	134.0215233	Negative	[M-H]-	C4H6O5	85173.2574	94665.2165	80834.3516	85235.6042	93364.8056	85927.3115	75669.7615	25690.9846	80234.9337	27449.211	85091.2236	72868.6	73085.2	73002.4	C03668	HMDB00744	6915-15-7	-
Oxaloacetate	Oxaloacetate	Organic acid And Its derivatives	131.0	98.8	132.0058732	Negative	[M-H]-	C4H4O5	736.888356	643.418034	983.896334	633.224858	563.953141	646.348129	734.479085	463.651641	551.589996	587.364892	477.532121	1816.41	1735.72	2358.95	C00036	HMDB00223	328-42-7	ko00010,ko00020,ko00250,ko00470,ko00620,ko00630,ko00710,ko00999,ko01100,ko01110,ko01200,ko01210,ko01230,ko01240
cis-Aconitic-acid	cis-Aconitic-acid	Organic acid And Its derivatives	173.2	129.1	174.11	Negative	[M-H]-	C6H6O6	1045.17675	863.703777	647.660623	679.149432	727.510469	915.846094	718.462666	166.082444	1061.45038	125.946746	831.441985	1997.19	1956.12	1846.13	C00417	HMDB00072	585-84-2	ko00020,ko00630,ko00660,ko01100,ko01110,ko01210
Argininosuccinic-acid	Argininosuccinic-acid	Organic acid And Its derivatives	289.2	131.9	290.122636	Negative	[M-H]-	C10H18N4O6	16060.2157	22930.0969	18316.2199	19538.8281	18138.5842	23932.5451	24165.2658	9607.45354	22895.4399	9230.99606	23660.506	18865.0	19568.9	19384.6	C03406	HMDB0000052	2387-71-5	ko00220,ko00250,ko01100,ko01110,ko01230
Itaconic-acid	Itaconic-acid	Organic acid And Its derivatives	129.1	85.2	130.1	Negative	[M-H]-	C5H6O4	1259.287	1036.0787	789.815727	796.188159	876.016949	1106.57104	899.095973	172.869711	1288.00723	174.954635	1021.9411	2490.37	2335.78	2291.6	C00490	HMDB0002092	97-65-4	ko00660,ko01100
Fumaric-acid	Fumaric-acid	Organic acid And Its derivatives	114.9	70.9	116.01096	Negative	[M-H]-	C4H4O4	6286.46894	7294.09729	5832.07529	4828.76115	6906.87936	6153.74104	5372.48827	1743.62396	5378.05344	2148.13609	6646.42222	4854.11	4705.74	5068.76	C00122	HMDB0000134	110-17-8	ko00020,ko00190,ko00220,ko00250,ko00350,ko00360,ko00620,ko00650,ko00760,ko01100,ko01110,ko01200
Succinic-Acid	Succinic Acid	Organic acid And Its derivatives	117.018785	73.0	118.02661	Negative	[M-H]-	C4H6O4	4142.08109	5806.56516	8772.70398	6775.55758	6359.75075	6772.32991	3843.57897	1153.27204	5377.96304	1294.52663	7752.49061	6747.7	6873.37	7010.03	C00042	HMDB00254	110-15-6	ko00020,ko00190,ko00250,ko00310,ko00350,ko00360,ko00620,ko00630,ko00640,ko00650,ko00760,ko00920,ko01100,ko01110,ko01200
Alpha-Ketoglutaric-Acid	Alpha-Ketoglutaric-Acid	Organic acid And Its derivatives	145.0137	101.1	146.021525	Negative	[M-H]-	C5H6O5	1385.13082	1366.5612	1217.73749	1362.26683	1154.9651	1460.86451	1160.43784	1349.40688	1296.51466	1394.08284	1231.96284	2463.36	2420.16	2378.51	C00026	HMDB0000208	328-50-7	ko00020,ko00040,ko00053,ko00220,ko00250,ko00300,ko00310,ko00340,ko00430,ko00470,ko00630,ko00650,ko00660,ko01100,ko01110,ko01200,ko01210,ko01230,ko01240
Pyruvic-acid	Pyruvic-acid	Organic acid And Its derivatives	86.8	43.0	88.016045	Negative	[M-H]-	C3H4O3	1231.46595	1102.45205	1099.69452	816.038118	1014.64606	1125.62512	501.870602	747.393238	652.615508	817.893491	727.549911	2462.36	2438.31	2486.68	C00022	HMDB0000243	127-17-3	ko00010,ko00020,ko00030,ko00040,ko00053,ko00250,ko00260,ko00261,ko00270,ko00290,ko00330,ko00350,ko00360,ko00430,ko00440,ko00470,ko00620,ko00630,ko00650,ko00660,ko00710,ko00730,ko00760,ko00770,ko00900,ko01100,ko01110,ko01200,ko01210,ko01230,ko01240
Isocitric-acid	Isocitric-acid	Organic acid And Its derivatives	190.8	73.2	192.027005	Negative	[M-H]-	C6H8O7	7.08206511	3.01255685	6.93388845	4.36053325	2.25343968	0.545774375	5.28324863	44.1970146	10.0726195	54.5999014	6.57556829	1057.95	1072.49	1109.83	C00311	HMDB0000193	320-77-4	ko00020,ko00630,ko01100,ko01110,ko01200,ko01210,ko01230,ko01240
Citric-acid	Citric-acid	Organic acid And Its derivatives	191.0	129.0	192.027005	Negative	[M-H]-	C6H8O7	N/A	N/A	N/A	N/A	N/A	N/A	N/A	N/A	N/A	N/A	N/A	N/A	N/A	N/A	C00158	HMDB0000094	77-92-9	ko00020,ko00250,ko00630,ko01100,ko01110,ko01200,ko01210,ko01230,ko01240
Lactate	Lactate	Organic acid And Its derivatives	89.2	43.1	90.031695	Negative	[M-H]-	C3H6O3	14500.0999	15688.946	14566.3185	14567.8224	15840.7777	14166.6021	11476.5442	7198.98181	11966.2515	7551.40039	12753.0144	12809.1	12840.5	12734.8	-	HMDB0000190	50-21-5	-
D(+)-Glucose	D(+)-Glucose	Phosphate sugars	178.7	88.8	180.0633881	Negative	[M-H]-	C6H12O6	52473.1376	29647.2217	25204.868	67379.1565	34289.1326	31153.3243	49120.4066	35093.6141	35490.8598	21089.0533	44894.8409	42607.6	37777.8	36478.3	C00267	HMDB0003345	492-62-6	ko00010,ko00051,ko00052,ko00520,ko01100,ko01110,ko01200,ko01250
6-Phosphogluconic-acid	6-Phosphogluconic-acid	Phosphate sugars	274.8	78.9	276.024637	Negative	[M-H]-	C6H13O10P	932203.915	657538.066	192835.041	663126.521	352054.835	617550.882	348590.696	157857.849	166943.552	32888.856	248303.024	419835.0	423860.0	423927.0	C00345	HMDB0001316	921-62-0	ko00030,ko01100,ko01110,ko01200
D-Fructose-6-phosphate	D-Fructose-6-phosphate	Phosphate sugars	259.1	96.9	260.0297185	Negative	[M-H]-	C6H13O9P	37634.0124	34158.1966	8706.33622	30202.8589	21748.2552	30123.4735	15006.1572	2718.02096	10114.9056	2753.16568	16035.4813	18237.5	18790.4	19676.7	C00085	HMDB0000124	26177-86-9	ko00052,ko00500,ko00710,ko01100,ko01110,ko01200
D-Glucose-6-phosphate	D-Glucose-6-phosphate	Phosphate sugars	258.74	96.9	260.029722	Negative	[M-H]-	C6H13O9P	149369.882	167025.905	74377.2172	165048.662	120667.996	137769.917	75987.0993	27122.3804	62761.4504	18892.3077	90016.0111	93700.9	94340.6	89375.2	C00092	HMDB0001401	56-73-5	ko00500,ko00524,ko00562,ko01100,ko01110
Fructose-1,6-bisphosphate	Fructose-1,6-bisphosphate	Phosphate sugars	339.0	97.0	339.996054	Negative	[M-H]-	C6H14O12P2	219169.163	224497.726	213148.404	251927.21	228125.623	239564.838	112008.405	72799.6244	93581.358	30982.2485	108242.736	175401.0	171673.0	176178.0	C05378	HMDB0001058	34693-15-7	ko00010,ko00030,ko00051,ko01100,ko01110,ko01200,ko01230
D-Glucose-1-phosphate	D-Glucose-1-phosphate	Phosphate sugars	259.0	138.7	260.0297185	Negative	[M-H]-	C6H13O9P	37809.8662	36313.0314	8643.55538	32741.5856	22896.2114	28460.1667	15044.6638	2665.9055	10201.587	2729.76331	16830.4013	19109.2	18627.2	19231.0	C00103	HMDB0001586	59-56-3	ko00010,ko00040,ko00052,ko00500,ko00520,ko00523,ko00561,ko01100,ko01110,ko01240,ko01250
BPG	BPG	Phosphoric acids	265.0	167.0	265.9592695	Negative	[M-H]-	C3H8O10P2	36.6539844	N/A	N/A	N/A	N/A	N/A	N/A	N/A	N/A	N/A	N/A	56.2314	48.0652	40.2527	C01159	HMDB0001294	138-81-8	ko00010,ko01100
Glycerol-3-phosphate	Glycerol-3-phosphate	Phosphoric acids	171.0	79.0	172.013677	Negative	[M-H]-	C3H9O6P	2903.17555	2993.82045	2764.66299	3258.46513	3377.12861	2999.62202	1889.95309	630.749308	1563.34873	426.00789	1907.99565	3260.87	3202.48	3207.03	C00093	HMDB0000126	57-03-4	ko00561,ko00564,ko01100,ko01110,ko02010
Phosphoenolpyruvic-acid	Phosphoenolpyruvic-acid	Phosphoric acids	166.7	78.9	167.982377	Negative	[M-H]-	C3H5O6P	581.82844	97.5875025	497.626133	268.128548	296.550349	337.423919	431.27932	62.9572954	682.983126	136.085799	619.807274	901.108	928.149	911.554	C00074	HMDB0000263	138-08-9	ko00010,ko00020,ko00400,ko00440,ko00620,ko00710,ko00996,ko00999,ko01100,ko01110,ko01200,ko01230,ko01240
3-phosphoglycerate	3-phosphoglycerate	Phosphoric acids	184.8	96.8	18606.0	Negative	[M-H]-	C3H7O7P	200.585181	23.0906664	156.715609	86.4088605	74.1494516	121.255088	144.469312	14.2492092	245.336481	48.9392505	186.075311	394.895	384.467	405.913	C00597	HMDB0000807	820-11-1	-
Dihydroxyacetone-phosphate	Dihydroxyacetone-phosphate	Phosphoric acids	169.0	78.9	169.998027	Negative	[M-H]-	C3H7O6P	27793.8886	19858.2163	13552.4241	12743.309	21096.8096	16510.1764	10614.2494	5885.92329	11761.1491	5262.03156	11851.2552	21043.4	20447.5	21117.0	C00111	HMDB0001473	57-04-5	ko00010,ko00040,ko00051,ko00052,ko00561,ko00562,ko00564,ko00640,ko00710,ko00760,ko01100,ko01110,ko01200,ko01230
Glyceraldehyde-3-phosphate	Glyceraldehyde-3-phosphate	Phosphoric acids	168.8	96.9	170.058	Negative	[M-H]-	C3H7O6P	30584.282	22875.7168	15551.0445	15052.6156	23811.8644	19738.9029	12293.1978	6415.14433	13111.4906	6059.35897	13738.98	25278.2	23475.0	23152.7	C00661	HMDB0001112	93965-35-6	-
2-Phospho-D-glycerate	2-Phospho-D-glyceric acid	Phosphoric acids	184.9	78.8	185.9929391	Negative	[M-H]-	C3H7O7P	192.879968	20.5087008	150.845487	91.3968978	89.3906281	118.849583	133.472439	17.8728747	231.302732	49.9529586	197.372999	407.489	418.989	418.592	C00631	HMDB0003391	3443-57-0	ko00010,ko00030,ko00260,ko00561,ko00630,ko01100,ko01110,ko01200,ko01230
