# Supplementary material for: Acetyltransferase P300 Regulates Glucose Metabolic Reprogramming through Catalyzing Succinylation in Lung Cancer
Source: Int J Mol Sci. 2024 Jan 15;25(2):1057. doi: 10.3390/ijms25021057 (PMC10816063; doi:10.3390/ijms25021057)
Supplement: Supplementary file 1 [file ijms-25-01057-s001.zip › Additional file 1.xlsx]

## Sheet: Diff_distribution
Compared sample name	Type	Up-regulated	Down-regulated
KO/WT	Site	51	551
	Protein	42	278

## Sheet: KOvsWT
Protein accession	Position	Amino acid	KO/WT Ratio	KO/WT P value	Regulated Type	Protein description	Gene name	Localization probability	PEP	Score	Charge	Modified sequence	Mass error [ppm]	H1	H2	H3	H4	H5	H6	Subcellular localization	KEGG KO No.	KEGG Gene	KEGG pathway	Biological Process	Cellular Component	Molecular Function	Pfam ID	Domain description	KOG category	KOG NO.	KOG description
A4D1E9	222	K	0.551	0.0158232	Down	GTP-binding protein 10 OS=Homo sapiens OX=9606 GN=GTPBP10 PE=1 SV=1	GTPBP10	1	0.0166079	79.809	2	FLK(1)HIER	-0.089543	1.261	0.966	1.038	0.649	0.55		cytoplasm					GO:0005622 intracellular; GO:0005623 cell; GO:0005634 nucleus; GO:0005730 nucleolus; GO:0031974 membrane-enclosed lumen; GO:0031981 nuclear lumen; GO:0043226 organelle; GO:0043227 membrane-bounded organelle; GO:0043228 non-membrane-bounded organelle; GO:0043229 intracellular organelle; GO:0043231 intracellular membrane-bounded organelle; GO:0043232 intracellular non-membrane-bounded organelle; GO…		PF01018	GTP1/OBG	S	KOG1489	Predicted GTP-binding protein (ODN superfamily)
P62834	128	K	0.401	0.0256883	Down	Ras-related protein Rap-1A OS=Homo sapiens OX=9606 GN=RAP1A PE=1 SV=1	RAP1A	1	2.39278e-05	94.66	2	VVGK(1)EQGQNLAR	-0.46193	1.249	1.246	1.429	0.592	0.281	0.699	cytoplasm	K04353	RAP1A; Ras-related protein Rap-1A	hsa04062 Chemokine signaling pathway; hsa04510 Focal adhesion; hsa04014 Ras signaling pathway; hsa04972 Pancreatic secretion; hsa05211 Renal cell carcinoma; hsa04530 Tight junction; hsa04722 Neurotrophin signaling pathway; hsa04024 cAMP signaling pathway; hsa04670 Leukocyte transendothelial migration; hsa04720 Long-term potentiation; hsa04015 Rap1 signaling pathway; hsa04611 Platelet activation; …	GO:0001505 regulation of neurotransmitter levels; GO:0001678 cellular glucose homeostasis; GO:0001775 cell activation; GO:0001885 endothelial cell development; GO:0001889 liver development; GO:0001932 regulation of protein phosphorylation; GO:0001934 positive regulation of protein phosphorylation; GO:0002064 epithelial cell development; GO:0002252 immune effector process; GO:0002263 cell activati…	GO:0005622 intracellular; GO:0005623 cell; GO:0005737 cytoplasm; GO:0005768 endosome; GO:0005769 early endosome; GO:0005770 late endosome; GO:0005829 cytosol; GO:0005886 plasma membrane; GO:0012505 endomembrane system; GO:0012506 vesicle membrane; GO:0016020 membrane; GO:0030054 cell junction; GO:0030139 endocytic vesicle; GO:0030141 secretory granule; GO:0030659 cytoplasmic vesicle membrane; GO:…	GO:0000166 nucleotide binding; GO:0001882 nucleoside binding; GO:0001883 purine nucleoside binding; GO:0003824 catalytic activity; GO:0003924 GTPase activity; GO:0005085 guanyl-nucleotide exchange factor activity; GO:0005088 Ras guanyl-nucleotide exchange factor activity; GO:0005215 transporter activity; GO:0005488 binding; GO:0005515 protein binding; GO:0005525 GTP binding; GO:0016462 pyrophosph…	PF00071	Ras family	U	KOG0395	Ras-related GTPase
O00154	286	K	1.843	0.00326329	Up	Cytosolic acyl coenzyme A thioester hydrolase OS=Homo sapiens OX=9606 GN=ACOT7 PE=1 SV=3	ACOT7	1	6.70044e-05	123.42	2	K(1)GCVITISGR	0.57872	0.633	0.729	0.62	1.087	1.145	1.421	mitochondria	K17360	ACOT7; acyl-coenzyme A thioesterase 7 [EC:3.1.2.2]	hsa00062 Fatty acid elongation; hsa01040 Biosynthesis of unsaturated fatty acids	GO:0001676 long-chain fatty acid metabolic process; GO:0006082 organic acid metabolic process; GO:0006139 nucleobase-containing compound metabolic process; GO:0006163 purine nucleotide metabolic process; GO:0006164 purine nucleotide biosynthetic process; GO:0006195 purine nucleotide catabolic process; GO:0006629 lipid metabolic process; GO:0006631 fatty acid metabolic process; GO:0006633 fatty ac…	GO:0005622 intracellular; GO:0005623 cell; GO:0005634 nucleus; GO:0005654 nucleoplasm; GO:0005737 cytoplasm; GO:0005739 mitochondrion; GO:0005829 cytosol; GO:0031974 membrane-enclosed lumen; GO:0031981 nuclear lumen; GO:0043226 organelle; GO:0043227 membrane-bounded organelle; GO:0043229 intracellular organelle; GO:0043231 intracellular membrane-bounded organelle; GO:0043233 organelle lumen; GO:0…	GO:0000062 fatty-acyl-CoA binding; GO:0000166 nucleotide binding; GO:0003824 catalytic activity; GO:0005488 binding; GO:0005515 protein binding; GO:0016289 CoA hydrolase activity; GO:0016290 palmitoyl-CoA hydrolase activity; GO:0016787 hydrolase activity; GO:0016788 hydrolase activity, acting on ester bonds; GO:0016790 thiolester hydrolase activity; GO:0017076 purine nucleotide binding; GO:003055…	PF03061	Thioesterase superfamily	F	KOG2763	Acyl-CoA thioesterase
O00232	221	K	0.238	0.00160725	Down	26S proteasome non-ATPase regulatory subunit 12 OS=Homo sapiens OX=9606 GN=PSMD12 PE=1 SV=3	PSMD12	1	3.30683e-07	115.41	2	FFQEENTEK(1)LK	-0.16824	1.581	1.202	1.526	0.311		0.373	cytoplasm	K03035	PSMD12; 26S proteasome regulatory subunit N5	hsa05017 Spinocerebellar ataxia; hsa05016 Huntington disease; hsa03050 Proteasome; hsa05169 Epstein-Barr virus infection; hsa05012 Parkinson disease; hsa05010 Alzheimer disease; hsa05022 Pathways of neurodegeneration - multiple diseases; hsa05014 Amyotrophic lateral sclerosis; hsa05020 Prion disease	GO:0001775 cell activation; GO:0002252 immune effector process; GO:0002263 cell activation involved in immune response; GO:0002274 myeloid leukocyte activation; GO:0002275 myeloid cell activation involved in immune response; GO:0002283 neutrophil activation involved in immune response; GO:0002366 leukocyte activation involved in immune response; GO:0002376 immune system process; GO:0002443 leukoc…	GO:0000502 proteasome complex; GO:0005576 extracellular region; GO:0005622 intracellular; GO:0005623 cell; GO:0005634 nucleus; GO:0005654 nucleoplasm; GO:0005737 cytoplasm; GO:0005829 cytosol; GO:0005838 proteasome regulatory particle; GO:0008541 proteasome regulatory particle, lid subcomplex; GO:0012505 endomembrane system; GO:0022624 proteasome accessory complex; GO:0030141 secretory granule; G…		PF01399	PCI domain	O	KOG1498	26S proteasome regulatory complex, subunit RPN5/PSMD12
O00232	98	K	0.359	0.00104125	Down	26S proteasome non-ATPase regulatory subunit 12 OS=Homo sapiens OX=9606 GN=PSMD12 PE=1 SV=3	PSMD12	1	0.000246424	95.311	2	SQLK(1)QAVAK	-0.10408	1.614	1.332	1.472	0.617	0.427	0.542	cytoplasm	K03035	PSMD12; 26S proteasome regulatory subunit N5	hsa05017 Spinocerebellar ataxia; hsa05016 Huntington disease; hsa03050 Proteasome; hsa05169 Epstein-Barr virus infection; hsa05012 Parkinson disease; hsa05010 Alzheimer disease; hsa05022 Pathways of neurodegeneration - multiple diseases; hsa05014 Amyotrophic lateral sclerosis; hsa05020 Prion disease	GO:0001775 cell activation; GO:0002252 immune effector process; GO:0002263 cell activation involved in immune response; GO:0002274 myeloid leukocyte activation; GO:0002275 myeloid cell activation involved in immune response; GO:0002283 neutrophil activation involved in immune response; GO:0002366 leukocyte activation involved in immune response; GO:0002376 immune system process; GO:0002443 leukoc…	GO:0000502 proteasome complex; GO:0005576 extracellular region; GO:0005622 intracellular; GO:0005623 cell; GO:0005634 nucleus; GO:0005654 nucleoplasm; GO:0005737 cytoplasm; GO:0005829 cytosol; GO:0005838 proteasome regulatory particle; GO:0008541 proteasome regulatory particle, lid subcomplex; GO:0012505 endomembrane system; GO:0022624 proteasome accessory complex; GO:0030141 secretory granule; G…		PF01399	PCI domain	O	KOG1498	26S proteasome regulatory complex, subunit RPN5/PSMD12
O00299	192	K	0.262	0.000537167	Down	Chloride intracellular channel protein 1 OS=Homo sapiens OX=9606 GN=CLIC1 PE=1 SV=4	CLIC1	1	1.07849e-06	91.783	2	LHIVQVVCK(1)K	0.048704	1.592	1.525	1.289	0.39		0.379	cytoplasm	K05021			GO:0006810 transport; GO:0006811 ion transport; GO:0006820 anion transport; GO:0006821 chloride transport; GO:0007154 cell communication; GO:0007165 signal transduction; GO:0009987 cellular process; GO:0015698 inorganic anion transport; GO:0023052 signaling; GO:0030278 regulation of ossification; GO:0034220 ion transmembrane transport; GO:0042391 regulation of membrane potential; GO:0045595 regul…	GO:0005576 extracellular region; GO:0005615 extracellular space; GO:0005622 intracellular; GO:0005623 cell; GO:0005634 nucleus; GO:0005635 nuclear envelope; GO:0005737 cytoplasm; GO:0005739 mitochondrion; GO:0005903 brush border; GO:0012505 endomembrane system; GO:0031967 organelle envelope; GO:0031975 envelope; GO:0031982 vesicle; GO:0043226 organelle; GO:0043227 membrane-bounded organelle; GO:0…	GO:0005215 transporter activity; GO:0005216 ion channel activity; GO:0005244 voltage-gated ion channel activity; GO:0005247 voltage-gated chloride channel activity; GO:0005253 anion channel activity; GO:0005254 chloride channel activity; GO:0008308 voltage-gated anion channel activity; GO:0008509 anion transmembrane transporter activity; GO:0015075 ion transmembrane transporter activity; GO:00151…	PF13409; PF13410	Glutathione S-transferase, N-terminal domain; Glutathione S-transferase, C-terminal domain	P	KOG1422	Intracellular Cl- channel CLIC, contains GST domain
O00330	321	K	0.633	0.0409685	Down	Pyruvate dehydrogenase protein X component, mitochondrial OS=Homo sapiens OX=9606 GN=PDHX PE=1 SV=3	PDHX	1	9.36411e-06	150.53	2	QDLVK(1)DDIK	0.074118	1.481	1.656	1.223	1		0.84	mitochondria	K13997	PDHX; dihydrolipoamide dehydrogenase-binding protein of pyruvate dehydrogenase complex	hsa01100 Metabolic pathways	GO:0006082 organic acid metabolic process; GO:0006084 acetyl-CoA metabolic process; GO:0006085 acetyl-CoA biosynthetic process; GO:0006086 acetyl-CoA biosynthetic process from pyruvate; GO:0006090 pyruvate metabolic process; GO:0006139 nucleobase-containing compound metabolic process; GO:0006163 purine nucleotide metabolic process; GO:0006164 purine nucleotide biosynthetic process; GO:0006637 acy…	GO:0005622 intracellular; GO:0005623 cell; GO:0005737 cytoplasm; GO:0005739 mitochondrion; GO:0005759 mitochondrial matrix; GO:0031974 membrane-enclosed lumen; GO:0032991 protein-containing complex; GO:0043226 organelle; GO:0043227 membrane-bounded organelle; GO:0043229 intracellular organelle; GO:0043231 intracellular membrane-bounded organelle; GO:0043233 organelle lumen; GO:0045254 pyruvate de…		PF00364; PF00198	Biotin-requiring enzyme; 2-oxoacid dehydrogenases acyltransferase (catalytic domain)	C	KOG0557	Dihydrolipoamide acetyltransferase
O14874	89	K	0.412	0.011356	Down	[3-methyl-2-oxobutanoate dehydrogenase [lipoamide]] kinase, mitochondrial OS=Homo sapiens OX=9606 GN=BCKDK PE=1 SV=2	BCKDK	1	0.000541531	73.655	2	SQDGSHLLK(1)SAR	-0.28086	1.587	1.198	1.387	0.806	0.467	0.445	mitochondria	K00905			GO:0006082 organic acid metabolic process; GO:0006464 cellular protein modification process; GO:0006468 protein phosphorylation; GO:0006520 cellular amino acid metabolic process; GO:0006793 phosphorus metabolic process; GO:0006796 phosphate-containing compound metabolic process; GO:0006807 nitrogen compound metabolic process; GO:0008152 metabolic process; GO:0009056 catabolic process; GO:0009063 …	GO:0005622 intracellular; GO:0005623 cell; GO:0005737 cytoplasm; GO:0005739 mitochondrion; GO:0005759 mitochondrial matrix; GO:0005947 mitochondrial alpha-ketoglutarate dehydrogenase complex; GO:0030062 mitochondrial tricarboxylic acid cycle enzyme complex; GO:0031974 membrane-enclosed lumen; GO:0032991 protein-containing complex; GO:0043226 organelle; GO:0043227 membrane-bounded organelle; GO:00…	GO:0000166 nucleotide binding; GO:0003824 catalytic activity; GO:0004672 protein kinase activity; GO:0004674 protein serine/threonine kinase activity; GO:0005488 binding; GO:0005524 ATP binding; GO:0008144 drug binding; GO:0016301 kinase activity; GO:0016740 transferase activity; GO:0016772 transferase activity, transferring phosphorus-containing groups; GO:0016773 phosphotransferase activity, al…	PF02518	Histidine kinase-, DNA gyrase B-, and HSP90-like ATPase	T	KOG0787	Dehydrogenase kinase
O15144	186	K	0.251	0.00379373	Down	Actin-related protein 2/3 complex subunit 2 OS=Homo sapiens OX=9606 GN=ARPC2 PE=1 SV=1	ARPC2	1	3.102e-07	135.63	2	VFMQEFK(1)EGR	0.45626	1.428	1.551	1.335	0.542	0.256	0.285	cytoplasm	K05758	ARPC2; actin related protein 2/3 complex, subunit 2	hsa04666 Fc gamma R-mediated phagocytosis; hsa04530 Tight junction; hsa05131 Shigellosis; hsa05100 Bacterial invasion of epithelial cells; hsa05132 Salmonella infection; hsa04810 Regulation of actin cytoskeleton; hsa05130 Pathogenic Escherichia coli infection; hsa04144 Endocytosis; hsa05135 Yersinia infection	GO:0002252 immune effector process; GO:0002253 activation of immune response; GO:0002376 immune system process; GO:0002429 immune response-activating cell surface receptor signaling pathway; GO:0002431 Fc receptor mediated stimulatory signaling pathway; GO:0002433 immune response-regulating cell surface receptor signaling pathway involved in phagocytosis; GO:0002682 regulation of immune system pr…	GO:0005622 intracellular; GO:0005623 cell; GO:0005737 cytoplasm; GO:0005829 cytosol; GO:0005856 cytoskeleton; GO:0005885 Arp2/3 protein complex; GO:0015629 actin cytoskeleton; GO:0030027 lamellipodium; GO:0031252 cell leading edge; GO:0032991 protein-containing complex; GO:0042995 cell projection; GO:0043226 organelle; GO:0043228 non-membrane-bounded organelle; GO:0043229 intracellular organelle;…	GO:0005198 structural molecule activity; GO:0005200 structural constituent of cytoskeleton;			Z	KOG2826	Actin-related protein Arp2/3 complex, subunit ARPC2
O15382	44	K	0.461	0.00255938	Down	Branched-chain-amino-acid aminotransferase, mitochondrial OS=Homo sapiens OX=9606 GN=BCAT2 PE=1 SV=2	BCAT2	1	5.10796e-23	193.94	2	AADLQLEMTQK(1)PHK	0.4427	1.497	1.375	1.835	0.771	0.616	0.781	mitochondria	K00826	E2.6.1.42; branched-chain amino acid aminotransferase [EC:2.6.1.42]	hsa00770 Pantothenate and CoA biosynthesis; hsa00270 Cysteine and methionine metabolism; hsa01210 2-Oxocarboxylic acid metabolism; hsa01240 Biosynthesis of cofactors; hsa00290 Valine, leucine and isoleucine biosynthesis; hsa01230 Biosynthesis of amino acids; hsa00280 Valine, leucine and isoleucine degradation; hsa01100 Metabolic pathways	GO:0006082 organic acid metabolic process; GO:0006520 cellular amino acid metabolic process; GO:0006549 isoleucine metabolic process; GO:0006550 isoleucine catabolic process; GO:0006551 leucine metabolic process; GO:0006573 valine metabolic process; GO:0006807 nitrogen compound metabolic process; GO:0006810 transport; GO:0007275 multicellular organism development; GO:0007589 body fluid secretion;…	GO:0005622 intracellular; GO:0005623 cell; GO:0005634 nucleus; GO:0005737 cytoplasm; GO:0005739 mitochondrion; GO:0005759 mitochondrial matrix; GO:0031974 membrane-enclosed lumen; GO:0043226 organelle; GO:0043227 membrane-bounded organelle; GO:0043229 intracellular organelle; GO:0043231 intracellular membrane-bounded organelle; GO:0043233 organelle lumen; GO:0070013 intracellular organelle lumen;	GO:0003824 catalytic activity; GO:0004084 branched-chain-amino-acid transaminase activity; GO:0008483 transaminase activity; GO:0016740 transferase activity; GO:0016769 transferase activity, transferring nitrogenous groups;	PF01063	Aminotransferase class IV	E	KOG0975	Branched chain aminotransferase BCAT1, pyridoxal phosphate enzymes type IV superfamily
O43615	415	K	0.649	0.0182156	Down	Mitochondrial import inner membrane translocase subunit TIM44 OS=Homo sapiens OX=9606 GN=TIMM44 PE=1 SV=2	TIMM44	1	5.98941e-05	90.689	2	GEVVEGDPDK(1)VLR	0.79938	1.235	1.144	1.363	0.949	0.666	0.812	mitochondria	K17804			GO:0001101 response to acid chemical; GO:0006605 protein targeting; GO:0006626 protein targeting to mitochondrion; GO:0006810 transport; GO:0006839 mitochondrial transport; GO:0006886 intracellular protein transport; GO:0006996 organelle organization; GO:0007005 mitochondrion organization; GO:0007275 multicellular organism development; GO:0007507 heart development; GO:0008104 protein localization…	GO:0005622 intracellular; GO:0005623 cell; GO:0005737 cytoplasm; GO:0005739 mitochondrion; GO:0005740 mitochondrial envelope; GO:0005743 mitochondrial inner membrane; GO:0005759 mitochondrial matrix; GO:0016020 membrane; GO:0019866 organelle inner membrane; GO:0031090 organelle membrane; GO:0031966 mitochondrial membrane; GO:0031967 organelle envelope; GO:0031974 membrane-enclosed lumen; GO:00319…	GO:0005488 binding; GO:0005515 protein binding; GO:0019899 enzyme binding; GO:0051087 chaperone binding;	PF04280	Tim44-like domain	U	KOG2580	Mitochondrial import inner membrane translocase, subunit TIM44
O43707	455	K	0.282	0.00166145	Down	Alpha-actinin-4 OS=Homo sapiens OX=9606 GN=ACTN4 PE=1 SV=2	ACTN4	1	4.57267e-09	112.68	3	K(1)HEAFESDLAAHQDR	-0.36196	1.314	1.097	1.256		0.388	0.302	cytoplasm	K05699	ACTN1_4; actinin alpha 1/4	hsa04510 Focal adhesion; hsa05146 Amoebiasis; hsa05203 Viral carcinogenesis; hsa04530 Tight junction; hsa05131 Shigellosis; hsa04810 Regulation of actin cytoskeleton; hsa05322 Systemic lupus erythematosus; hsa04520 Adherens junction; hsa04670 Leukocyte transendothelial migration	GO:0001666 response to hypoxia; GO:0002028 regulation of sodium ion transport; GO:0002576 platelet degranulation; GO:0006810 transport; GO:0006887 exocytosis; GO:0006928 movement of cell or subcellular component; GO:0006950 response to stress; GO:0006996 organelle organization; GO:0007010 cytoskeleton organization; GO:0007015 actin filament organization; GO:0007043 cell-cell junction assembly; GO…	GO:0001725 stress fiber; GO:0005576 extracellular region; GO:0005622 intracellular; GO:0005623 cell; GO:0005634 nucleus; GO:0005654 nucleoplasm; GO:0005737 cytoplasm; GO:0005829 cytosol; GO:0005856 cytoskeleton; GO:0005911 cell-cell junction; GO:0005938 cell cortex; GO:0012505 endomembrane system; GO:0015629 actin cytoskeleton; GO:0016604 nuclear body; GO:0030016 myofibril; GO:0030017 sarcomere; …	GO:0000976 transcription regulatory region sequence-specific DNA binding; GO:0000977 RNA polymerase II transcription regulatory region sequence-specific DNA binding; GO:0001067 regulatory region nucleic acid binding; GO:0001882 nucleoside binding; GO:0003676 nucleic acid binding; GO:0003677 DNA binding; GO:0003682 chromatin binding; GO:0003690 double-stranded DNA binding; GO:0003712 transcription…	PF00307; PF00435; PF08726	Calponin homology (CH) domain; Spectrin repeat; Ca2+ insensitive EF hand	Z	KOG0035	Ca2+-binding actin-bundling protein (actinin), alpha chain (EF-Hand protein superfamily)
O43707	54	K	0.193	0.00473329	Down	Alpha-actinin-4 OS=Homo sapiens OX=9606 GN=ACTN4 PE=1 SV=2	ACTN4	1	0.00018287	86.243	2	K(1)TFTAWCNSHLR	0.52546	1.412	1.472	0.965	0.205		0.29	cytoplasm	K05699	ACTN1_4; actinin alpha 1/4	hsa04510 Focal adhesion; hsa05146 Amoebiasis; hsa05203 Viral carcinogenesis; hsa04530 Tight junction; hsa05131 Shigellosis; hsa04810 Regulation of actin cytoskeleton; hsa05322 Systemic lupus erythematosus; hsa04520 Adherens junction; hsa04670 Leukocyte transendothelial migration	GO:0001666 response to hypoxia; GO:0002028 regulation of sodium ion transport; GO:0002576 platelet degranulation; GO:0006810 transport; GO:0006887 exocytosis; GO:0006928 movement of cell or subcellular component; GO:0006950 response to stress; GO:0006996 organelle organization; GO:0007010 cytoskeleton organization; GO:0007015 actin filament organization; GO:0007043 cell-cell junction assembly; GO…	GO:0001725 stress fiber; GO:0005576 extracellular region; GO:0005622 intracellular; GO:0005623 cell; GO:0005634 nucleus; GO:0005654 nucleoplasm; GO:0005737 cytoplasm; GO:0005829 cytosol; GO:0005856 cytoskeleton; GO:0005911 cell-cell junction; GO:0005938 cell cortex; GO:0012505 endomembrane system; GO:0015629 actin cytoskeleton; GO:0016604 nuclear body; GO:0030016 myofibril; GO:0030017 sarcomere; …	GO:0000976 transcription regulatory region sequence-specific DNA binding; GO:0000977 RNA polymerase II transcription regulatory region sequence-specific DNA binding; GO:0001067 regulatory region nucleic acid binding; GO:0001882 nucleoside binding; GO:0003676 nucleic acid binding; GO:0003677 DNA binding; GO:0003682 chromatin binding; GO:0003690 double-stranded DNA binding; GO:0003712 transcription…	PF00307; PF00435; PF08726	Calponin homology (CH) domain; Spectrin repeat; Ca2+ insensitive EF hand	Z	KOG0035	Ca2+-binding actin-bundling protein (actinin), alpha chain (EF-Hand protein superfamily)
O43707	108	K	0.27	0.00102705	Down	Alpha-actinin-4 OS=Homo sapiens OX=9606 GN=ACTN4 PE=1 SV=2	ACTN4	1	1.60109e-07	155.82	2	VHK(1)INNVNK	-1.3745	1.781	1.372	1.105	0.351	0.367	0.431	cytoplasm	K05699	ACTN1_4; actinin alpha 1/4	hsa04510 Focal adhesion; hsa05146 Amoebiasis; hsa05203 Viral carcinogenesis; hsa04530 Tight junction; hsa05131 Shigellosis; hsa04810 Regulation of actin cytoskeleton; hsa05322 Systemic lupus erythematosus; hsa04520 Adherens junction; hsa04670 Leukocyte transendothelial migration	GO:0001666 response to hypoxia; GO:0002028 regulation of sodium ion transport; GO:0002576 platelet degranulation; GO:0006810 transport; GO:0006887 exocytosis; GO:0006928 movement of cell or subcellular component; GO:0006950 response to stress; GO:0006996 organelle organization; GO:0007010 cytoskeleton organization; GO:0007015 actin filament organization; GO:0007043 cell-cell junction assembly; GO…	GO:0001725 stress fiber; GO:0005576 extracellular region; GO:0005622 intracellular; GO:0005623 cell; GO:0005634 nucleus; GO:0005654 nucleoplasm; GO:0005737 cytoplasm; GO:0005829 cytosol; GO:0005856 cytoskeleton; GO:0005911 cell-cell junction; GO:0005938 cell cortex; GO:0012505 endomembrane system; GO:0015629 actin cytoskeleton; GO:0016604 nuclear body; GO:0030016 myofibril; GO:0030017 sarcomere; …	GO:0000976 transcription regulatory region sequence-specific DNA binding; GO:0000977 RNA polymerase II transcription regulatory region sequence-specific DNA binding; GO:0001067 regulatory region nucleic acid binding; GO:0001882 nucleoside binding; GO:0003676 nucleic acid binding; GO:0003677 DNA binding; GO:0003682 chromatin binding; GO:0003690 double-stranded DNA binding; GO:0003712 transcription…	PF00307; PF00435; PF08726	Calponin homology (CH) domain; Spectrin repeat; Ca2+ insensitive EF hand	Z	KOG0035	Ca2+-binding actin-bundling protein (actinin), alpha chain (EF-Hand protein superfamily)
O43708	32	K	5.795	0.0098838	Up	Maleylacetoacetate isomerase OS=Homo sapiens OX=9606 GN=GSTZ1 PE=1 SV=3	GSTZ1	1	2.04926e-10	153.25	2	GIDYK(1)TVPINLIK	0.33992		0.181	0.245	1.79	0.988	0.925	mitochondria	K01800	maiA; maleylacetoacetate isomerase [EC:5.2.1.2]	hsa00350 Tyrosine metabolism; hsa01100 Metabolic pathways	GO:0006082 organic acid metabolic process; GO:0006140 regulation of nucleotide metabolic process; GO:0006518 peptide metabolic process; GO:0006520 cellular amino acid metabolic process; GO:0006558 L-phenylalanine metabolic process; GO:0006559 L-phenylalanine catabolic process; GO:0006570 tyrosine metabolic process; GO:0006572 tyrosine catabolic process; GO:0006575 cellular modified amino acid met…	GO:0005622 intracellular; GO:0005623 cell; GO:0005737 cytoplasm; GO:0005739 mitochondrion; GO:0005759 mitochondrial matrix; GO:0005829 cytosol; GO:0031974 membrane-enclosed lumen; GO:0043226 organelle; GO:0043227 membrane-bounded organelle; GO:0043229 intracellular organelle; GO:0043231 intracellular membrane-bounded organelle; GO:0043233 organelle lumen; GO:0070013 intracellular organelle lumen;	GO:0003824 catalytic activity; GO:0004364 glutathione transferase activity; GO:0004601 peroxidase activity; GO:0004602 glutathione peroxidase activity; GO:0005488 binding; GO:0005515 protein binding; GO:0016034 maleylacetoacetate isomerase activity; GO:0016209 antioxidant activity; GO:0016491 oxidoreductase activity; GO:0016684 oxidoreductase activity, acting on peroxide as acceptor; GO:0016740 t…	PF13417	Glutathione S-transferase, N-terminal domain	O	KOG0868	Glutathione S-transferase
O43837	105	K	1.782	0.00295582	Up	Isocitrate dehydrogenase [NAD] subunit beta, mitochondrial OS=Homo sapiens OX=9606 GN=IDH3B PE=1 SV=2	IDH3B	1	6.18183e-11	145.95	2	LEQVLSSMK(1)ENK	0.18482	0.598	0.721	0.793	1.344	1.197	1.222	mitochondria	K00030	IDH3; isocitrate dehydrogenase (NAD+) [EC:1.1.1.41]	hsa01210 2-Oxocarboxylic acid metabolism; hsa01200 Carbon metabolism; hsa00020 Citrate cycle (TCA cycle); hsa01230 Biosynthesis of amino acids; hsa01100 Metabolic pathways	GO:0006082 organic acid metabolic process; GO:0006091 generation of precursor metabolites and energy; GO:0006099 tricarboxylic acid cycle; GO:0006101 citrate metabolic process; GO:0006102 isocitrate metabolic process; GO:0006103 2-oxoglutarate metabolic process; GO:0006139 nucleobase-containing compound metabolic process; GO:0006725 cellular aromatic compound metabolic process; GO:0006732 coenzym…	GO:0005622 intracellular; GO:0005623 cell; GO:0005737 cytoplasm; GO:0005739 mitochondrion; GO:0005759 mitochondrial matrix; GO:0005962 mitochondrial isocitrate dehydrogenase complex (NAD+); GO:0030062 mitochondrial tricarboxylic acid cycle enzyme complex; GO:0031974 membrane-enclosed lumen; GO:0032991 protein-containing complex; GO:0043226 organelle; GO:0043227 membrane-bounded organelle; GO:0043…	GO:0003824 catalytic activity; GO:0004448 isocitrate dehydrogenase activity; GO:0004449 isocitrate dehydrogenase (NAD+) activity; GO:0009055 electron transfer activity; GO:0016491 oxidoreductase activity; GO:0016614 oxidoreductase activity, acting on CH-OH group of donors; GO:0016616 oxidoreductase activity, acting on the CH-OH group of donors, NAD or NADP as acceptor;	PF00180	Isocitrate/isopropylmalate dehydrogenase	C	KOG0784	Isocitrate dehydrogenase, gamma subunit
O75223	118	K	0.42	0.0025019	Down	Gamma-glutamylcyclotransferase OS=Homo sapiens OX=9606 GN=GGCT PE=1 SV=1	GGCT	1	3.03251e-07	136.06	2	VATQEGK(1)EITCR	-0.1058	1.462	1.311	1.288	0.578	0.445	0.682	cytoplasm	K00682	GGCT; gamma-glutamylcyclotransferase [EC:4.3.2.9]	hsa00480 Glutathione metabolism; hsa01100 Metabolic pathways	GO:0001836 release of cytochrome c from mitochondria; GO:0006518 peptide metabolic process; GO:0006575 cellular modified amino acid metabolic process; GO:0006749 glutathione metabolic process; GO:0006750 glutathione biosynthetic process; GO:0006790 sulfur compound metabolic process; GO:0006807 nitrogen compound metabolic process; GO:0006915 apoptotic process; GO:0006996 organelle organization; GO…	GO:0005622 intracellular; GO:0005623 cell; GO:0005737 cytoplasm; GO:0005829 cytosol;	GO:0003824 catalytic activity; GO:0003839 gamma-glutamylcyclotransferase activity; GO:0005488 binding; GO:0005515 protein binding; GO:0016829 lyase activity; GO:0016840 carbon-nitrogen lyase activity; GO:0016842 amidine-lyase activity; GO:0042802 identical protein binding; GO:0042803 protein homodimerization activity; GO:0046983 protein dimerization activity;			S	KOG4059	Uncharacterized conserved protein
O75367	304	K	0.302	0.0170122	Down	Core histone macro-H2A.1 OS=Homo sapiens OX=9606 GN=MACROH2A1 PE=1 SV=4	MACROH2A1	1	6.00531e-05	112.8	2	NCLALADDK(1)K	1.7442	1.996	1.668	1.238	0.509	0.265	0.704	mitochondria	K11251	H2A; histone H2A	hsa05322 Systemic lupus erythematosus; hsa04613 Neutrophil extracellular trap formation; hsa05034 Alcoholism; hsa04217 Necroptosis	GO:0000122 negative regulation of transcription by RNA polymerase II; GO:0001932 regulation of protein phosphorylation; GO:0001933 negative regulation of protein phosphorylation; GO:0006323 DNA packaging; GO:0006325 chromatin organization; GO:0006333 chromatin assembly or disassembly; GO:0006334 nucleosome assembly; GO:0006342 chromatin silencing; GO:0006355 regulation of transcription, DNA-templ…	GO:0000228 nuclear chromosome; GO:0000775 chromosome, centromeric region; GO:0000785 chromatin; GO:0000786 nucleosome; GO:0000790 nuclear chromatin; GO:0000792 heterochromatin; GO:0000803 sex chromosome; GO:0000805 X chromosome; GO:0001739 sex chromatin; GO:0001740 Barr body; GO:0005622 intracellular; GO:0005623 cell; GO:0005634 nucleus; GO:0005694 chromosome; GO:0005720 nuclear heterochromatin; …	GO:0000182 rDNA binding; GO:0000976 transcription regulatory region sequence-specific DNA binding; GO:0000977 RNA polymerase II transcription regulatory region sequence-specific DNA binding; GO:0000979 RNA polymerase II core promoter sequence-specific DNA binding; GO:0001046 core promoter sequence-specific DNA binding; GO:0001067 regulatory region nucleic acid binding; GO:0003676 nucleic acid bin…	PF00125; PF01661	Core histone H2A/H2B/H3/H4; Macro domain	B	KOG2633	Hismacro and SEC14 domain-containing proteins
O75369	1979	K	0.136	0.00212468	Down	Filamin-B OS=Homo sapiens OX=9606 GN=FLNB PE=1 SV=2	FLNB	1	8.62971e-05	99.34	2	EVGEHLVSIK(1)K	0.72397	1.369	1.21	1.169		0.127	0.213	cytoplasm,nucleus	K04437	FLNA; filamin	hsa04510 Focal adhesion; hsa05132 Salmonella infection; hsa05205 Proteoglycans in cancer; hsa04010 MAPK signaling pathway	GO:0000902 cell morphogenesis; GO:0000904 cell morphogenesis involved in differentiation; GO:0002064 epithelial cell development; GO:0002376 immune system process; GO:0003334 keratinocyte development; GO:0003382 epithelial cell morphogenesis; GO:0006950 response to stress; GO:0006952 defense response; GO:0006955 immune response; GO:0006996 organelle organization; GO:0007010 cytoskeleton organizat…	GO:0001725 stress fiber; GO:0005622 intracellular; GO:0005623 cell; GO:0005634 nucleus; GO:0005737 cytoplasm; GO:0005829 cytosol; GO:0005856 cytoskeleton; GO:0005886 plasma membrane; GO:0005903 brush border; GO:0005912 adherens junction; GO:0005925 focal adhesion; GO:0005938 cell cortex; GO:0015629 actin cytoskeleton; GO:0016020 membrane; GO:0016021 integral component of membrane; GO:0030016 myof…	GO:0003779 actin binding; GO:0005488 binding; GO:0005515 protein binding; GO:0008092 cytoskeletal protein binding; GO:0042802 identical protein binding;	PF00307; PF00630	Calponin homology (CH) domain; Filamin/ABP280 repeat	Z	KOG0518	Actin-binding cytoskeleton protein, filamin
P21333	493	K	0.256	0.00496505	Down	Filamin-A OS=Homo sapiens OX=9606 GN=FLNA PE=1 SV=4	FLNA	1	0.0138139	70.67	2	GLQPK(1)GVR	-1.0484	1.474	1.231	0.97		0.275	0.352	cytoplasm	K04437	FLNA; filamin	hsa04510 Focal adhesion; hsa05132 Salmonella infection; hsa05205 Proteoglycans in cancer; hsa04010 MAPK signaling pathway	GO:0000003 reproduction; GO:0000226 microtubule cytoskeleton organization; GO:0000278 mitotic cell cycle; GO:0000280 nuclear division; GO:0000902 cell morphogenesis; GO:0000904 cell morphogenesis involved in differentiation; GO:0001525 angiogenesis; GO:0001568 blood vessel development; GO:0001775 cell activation; GO:0001837 epithelial to mesenchymal transition; GO:0001944 vasculature development;…	GO:0005576 extracellular region; GO:0005622 intracellular; GO:0005623 cell; GO:0005634 nucleus; GO:0005694 chromosome; GO:0005730 nucleolus; GO:0005737 cytoplasm; GO:0005794 Golgi apparatus; GO:0005802 trans-Golgi network; GO:0005829 cytosol; GO:0005856 cytoskeleton; GO:0005884 actin filament; GO:0005886 plasma membrane; GO:0005903 brush border; GO:0005911 cell-cell junction; GO:0005938 cell cort…	GO:0001664 G protein-coupled receptor binding; GO:0003779 actin binding; GO:0005080 protein kinase C binding; GO:0005102 signaling receptor binding; GO:0005488 binding; GO:0005515 protein binding; GO:0008092 cytoskeletal protein binding; GO:0008134 transcription factor binding; GO:0015459 potassium channel regulator activity; GO:0016247 channel regulator activity; GO:0017016 Ras GTPase binding; G…	PF00307; PF00630	Calponin homology (CH) domain; Filamin/ABP280 repeat	Z	KOG0518	Actin-binding cytoskeleton protein, filamin
O75390	321	K	0.314	0.000266756	Down	Citrate synthase, mitochondrial OS=Homo sapiens OX=9606 GN=CS PE=1 SV=2	CS	1	5.13073e-15	211.84	2	EVGK(1)DVSDEK	-1.148	1.524	1.195	1.524	0.473	0.402	0.459	mitochondria	K01647	CS; citrate synthase [EC:2.3.3.1]	hsa01210 2-Oxocarboxylic acid metabolism; hsa01200 Carbon metabolism; hsa00630 Glyoxylate and dicarboxylate metabolism; hsa00020 Citrate cycle (TCA cycle); hsa01230 Biosynthesis of amino acids; hsa01100 Metabolic pathways	GO:0005975 carbohydrate metabolic process; GO:0006082 organic acid metabolic process; GO:0006091 generation of precursor metabolites and energy; GO:0006099 tricarboxylic acid cycle; GO:0006101 citrate metabolic process; GO:0008152 metabolic process; GO:0009060 aerobic respiration; GO:0009987 cellular process; GO:0015980 energy derivation by oxidation of organic compounds; GO:0016999 antibiotic me…	GO:0005622 intracellular; GO:0005623 cell; GO:0005737 cytoplasm; GO:0005739 mitochondrion; GO:0005759 mitochondrial matrix; GO:0031974 membrane-enclosed lumen; GO:0043226 organelle; GO:0043227 membrane-bounded organelle; GO:0043229 intracellular organelle; GO:0043231 intracellular membrane-bounded organelle; GO:0043233 organelle lumen; GO:0070013 intracellular organelle lumen;	GO:0003824 catalytic activity; GO:0004108 citrate (Si)-synthase activity; GO:0016740 transferase activity; GO:0016746 transferase activity, transferring acyl groups; GO:0036440 citrate synthase activity; GO:0046912 transferase activity, transferring acyl groups, acyl groups converted into alkyl on transfer;	PF00285	Citrate synthase	C	KOG2617	Citrate synthase
O75390	215	K	0.48	0.0318053	Down	Citrate synthase, mitochondrial OS=Homo sapiens OX=9606 GN=CS PE=1 SV=2	CS	1	0.000164462	69.905	2	LPCVAAK(1)IYR	0.23645	1.095	1.128	1.297	0.703	0.424		mitochondria	K01647	CS; citrate synthase [EC:2.3.3.1]	hsa01210 2-Oxocarboxylic acid metabolism; hsa01200 Carbon metabolism; hsa00630 Glyoxylate and dicarboxylate metabolism; hsa00020 Citrate cycle (TCA cycle); hsa01230 Biosynthesis of amino acids; hsa01100 Metabolic pathways	GO:0005975 carbohydrate metabolic process; GO:0006082 organic acid metabolic process; GO:0006091 generation of precursor metabolites and energy; GO:0006099 tricarboxylic acid cycle; GO:0006101 citrate metabolic process; GO:0008152 metabolic process; GO:0009060 aerobic respiration; GO:0009987 cellular process; GO:0015980 energy derivation by oxidation of organic compounds; GO:0016999 antibiotic me…	GO:0005622 intracellular; GO:0005623 cell; GO:0005737 cytoplasm; GO:0005739 mitochondrion; GO:0005759 mitochondrial matrix; GO:0031974 membrane-enclosed lumen; GO:0043226 organelle; GO:0043227 membrane-bounded organelle; GO:0043229 intracellular organelle; GO:0043231 intracellular membrane-bounded organelle; GO:0043233 organelle lumen; GO:0070013 intracellular organelle lumen;	GO:0003824 catalytic activity; GO:0004108 citrate (Si)-synthase activity; GO:0016740 transferase activity; GO:0016746 transferase activity, transferring acyl groups; GO:0036440 citrate synthase activity; GO:0046912 transferase activity, transferring acyl groups, acyl groups converted into alkyl on transfer;	PF00285	Citrate synthase	C	KOG2617	Citrate synthase
O75521	359	K	2.857	0.0190643	Up	Enoyl-CoA delta isomerase 2 OS=Homo sapiens OX=9606 GN=ECI2 PE=1 SV=4	ECI2	1	7.11947e-12	121.86	3	EK(1)LHAVNAEECNVLQGR	1.7781	0.432	0.294		1.275	0.796	1.04	mitochondria	K13239	ECI2; Delta3-Delta2-enoyl-CoA isomerase [EC:5.3.3.8]	hsa00071 Fatty acid degradation; hsa04146 Peroxisome	GO:0006082 organic acid metabolic process; GO:0006605 protein targeting; GO:0006625 protein targeting to peroxisome; GO:0006629 lipid metabolic process; GO:0006631 fatty acid metabolic process; GO:0006635 fatty acid beta-oxidation; GO:0006810 transport; GO:0006886 intracellular protein transport; GO:0006996 organelle organization; GO:0007031 peroxisome organization; GO:0008104 protein localizatio…	GO:0005622 intracellular; GO:0005623 cell; GO:0005634 nucleus; GO:0005654 nucleoplasm; GO:0005737 cytoplasm; GO:0005739 mitochondrion; GO:0005777 peroxisome; GO:0005782 peroxisomal matrix; GO:0005829 cytosol; GO:0031907 microbody lumen; GO:0031974 membrane-enclosed lumen; GO:0031981 nuclear lumen; GO:0042579 microbody; GO:0043226 organelle; GO:0043227 membrane-bounded organelle; GO:0043229 intrac…	GO:0003824 catalytic activity; GO:0004165 dodecenoyl-CoA delta-isomerase activity; GO:0005102 signaling receptor binding; GO:0005488 binding; GO:0005515 protein binding; GO:0016853 isomerase activity; GO:0016860 intramolecular oxidoreductase activity; GO:0016863 intramolecular oxidoreductase activity, transposing C=C bonds;	PF00887; PF00378	Acyl CoA binding protein; Enoyl-CoA hydratase/isomerase family	I	KOG0817	Acyl-CoA-binding protein
O75964	55	K	2.62	0.00551539	Up	ATP synthase subunit g, mitochondrial OS=Homo sapiens OX=9606 GN=ATP5MG PE=1 SV=3	ATP5MG	1	3.72868e-11	151.66	2	K(1)IVNSAQTGSFK	0.29187	0.609	0.365	0.636	1.337	1.373	1.509	cytoplasm	K02140	ATPeFG; F-type H+-transporting ATPase subunit g	hsa04714 Thermogenesis; hsa00190 Oxidative phosphorylation; hsa01100 Metabolic pathways	GO:0006091 generation of precursor metabolites and energy; GO:0006119 oxidative phosphorylation; GO:0006139 nucleobase-containing compound metabolic process; GO:0006163 purine nucleotide metabolic process; GO:0006164 purine nucleotide biosynthetic process; GO:0006725 cellular aromatic compound metabolic process; GO:0006753 nucleoside phosphate metabolic process; GO:0006754 ATP biosynthetic proces…	GO:0000276 mitochondrial proton-transporting ATP synthase complex, coupling factor F(o); GO:0005622 intracellular; GO:0005623 cell; GO:0005737 cytoplasm; GO:0005739 mitochondrion; GO:0005740 mitochondrial envelope; GO:0005743 mitochondrial inner membrane; GO:0005753 mitochondrial proton-transporting ATP synthase complex; GO:0016020 membrane; GO:0016469 proton-transporting two-sector ATPase comple…	GO:0005215 transporter activity; GO:0022857 transmembrane transporter activity;			C	KOG4103	Mitochondrial F1F0-ATP synthase, subunit g/ATP20
O94925	176	K	0.47	0.00184756	Down	Glutaminase kidney isoform, mitochondrial OS=Homo sapiens OX=9606 GN=GLS PE=1 SV=1	GLS	1	0.000882044	87.895	2	LK(1)ECMDMLR	-0.027227	1.217	1.327	1.26	0.696	0.491	0.602	mitochondria	K01425	glsA; glutaminase [EC:3.5.1.2]	hsa04724 Glutamatergic synapse; hsa04727 GABAergic synapse; hsa00250 Alanine, aspartate and glutamate metabolism; hsa00470 D-Amino acid metabolism; hsa05206 MicroRNAs in cancer; hsa04964 Proximal tubule bicarbonate reclamation; hsa00220 Arginine biosynthesis; hsa01100 Metabolic pathways; hsa05230 Central carbon metabolism in cancer	GO:0001967 suckling behavior; GO:0002087 regulation of respiratory gaseous exchange by nervous system process; GO:0003008 system process; GO:0006082 organic acid metabolic process; GO:0006520 cellular amino acid metabolic process; GO:0006536 glutamate metabolic process; GO:0006537 glutamate biosynthetic process; GO:0006541 glutamine metabolic process; GO:0006543 glutamine catabolic process; GO:00…	GO:0005622 intracellular; GO:0005623 cell; GO:0005737 cytoplasm; GO:0005739 mitochondrion; GO:0005759 mitochondrial matrix; GO:0005829 cytosol; GO:0031974 membrane-enclosed lumen; GO:0043226 organelle; GO:0043227 membrane-bounded organelle; GO:0043229 intracellular organelle; GO:0043231 intracellular membrane-bounded organelle; GO:0043233 organelle lumen; GO:0070013 intracellular organelle lumen;	GO:0003824 catalytic activity; GO:0004359 glutaminase activity; GO:0005488 binding; GO:0005515 protein binding; GO:0016787 hydrolase activity; GO:0016810 hydrolase activity, acting on carbon-nitrogen (but not peptide) bonds; GO:0016811 hydrolase activity, acting on carbon-nitrogen (but not peptide) bonds, in linear amides; GO:0042802 identical protein binding;	PF04960	Glutaminase	E	KOG0506	Glutaminase (contains ankyrin repeat)
O95139	66	K	1.51	0.0394534	Up	NADH dehydrogenase [ubiquinone] 1 beta subcomplex subunit 6 OS=Homo sapiens OX=9606 GN=NDUFB6 PE=1 SV=3	NDUFB6	1	0.003581	88.35	2	MVHGVYK(1)K	-3.9528	0.777	0.693	0.868	0.936	1.399	1.196	cytoplasm	K03962	NDUFB6; NADH dehydrogenase (ubiquinone) 1 beta subcomplex subunit 6	hsa04932 Non-alcoholic fatty liver disease; hsa05208 Chemical carcinogenesis - reactive oxygen species; hsa05016 Huntington disease; hsa00190 Oxidative phosphorylation; hsa05415 Diabetic cardiomyopathy; hsa05012 Parkinson disease; hsa05010 Alzheimer disease; hsa04723 Retrograde endocannabinoid signaling; hsa04714 Thermogenesis; hsa05022 Pathways of neurodegeneration - multiple diseases; hsa05014 …	GO:0006091 generation of precursor metabolites and energy; GO:0006119 oxidative phosphorylation; GO:0006120 mitochondrial electron transport, NADH to ubiquinone; GO:0006139 nucleobase-containing compound metabolic process; GO:0006163 purine nucleotide metabolic process; GO:0006725 cellular aromatic compound metabolic process; GO:0006753 nucleoside phosphate metabolic process; GO:0006793 phosphoru…	GO:0005622 intracellular; GO:0005623 cell; GO:0005634 nucleus; GO:0005654 nucleoplasm; GO:0005737 cytoplasm; GO:0005739 mitochondrion; GO:0005740 mitochondrial envelope; GO:0005743 mitochondrial inner membrane; GO:0005746 mitochondrial respirasome; GO:0005747 mitochondrial respiratory chain complex I; GO:0016020 membrane; GO:0019866 organelle inner membrane; GO:0030964 NADH dehydrogenase complex;…	GO:0003824 catalytic activity; GO:0003954 NADH dehydrogenase activity; GO:0008137 NADH dehydrogenase (ubiquinone) activity; GO:0016491 oxidoreductase activity; GO:0016651 oxidoreductase activity, acting on NAD(P)H; GO:0016655 oxidoreductase activity, acting on NAD(P)H, quinone or similar compound as acceptor; GO:0050136 NADH dehydrogenase (quinone) activity;			C	KOG4633	NADH:ubiquinone oxidoreductase, NDUFB6/B17 subunit
O95299	243	K	1.932	0.00794871	Up	NADH dehydrogenase [ubiquinone] 1 alpha subcomplex subunit 10, mitochondrial OS=Homo sapiens OX=9606 GN=NDUFA10 PE=1 SV=1	NDUFA10	1	0.00083125	76.85	2	K(1)TFLPEMSEK	2.1248	0.52	0.661		1.239	1.094	1.089	mitochondria	K03954	NDUFA10; NADH dehydrogenase (ubiquinone) 1 alpha subcomplex subunit 10	hsa04932 Non-alcoholic fatty liver disease; hsa05208 Chemical carcinogenesis - reactive oxygen species; hsa05016 Huntington disease; hsa00190 Oxidative phosphorylation; hsa05415 Diabetic cardiomyopathy; hsa05012 Parkinson disease; hsa05010 Alzheimer disease; hsa04723 Retrograde endocannabinoid signaling; hsa04714 Thermogenesis; hsa05022 Pathways of neurodegeneration - multiple diseases; hsa05014 …	GO:0006091 generation of precursor metabolites and energy; GO:0006119 oxidative phosphorylation; GO:0006120 mitochondrial electron transport, NADH to ubiquinone; GO:0006139 nucleobase-containing compound metabolic process; GO:0006163 purine nucleotide metabolic process; GO:0006725 cellular aromatic compound metabolic process; GO:0006753 nucleoside phosphate metabolic process; GO:0006793 phosphoru…	GO:0005622 intracellular; GO:0005623 cell; GO:0005737 cytoplasm; GO:0005739 mitochondrion; GO:0005740 mitochondrial envelope; GO:0005743 mitochondrial inner membrane; GO:0005746 mitochondrial respirasome; GO:0005747 mitochondrial respiratory chain complex I; GO:0016020 membrane; GO:0019866 organelle inner membrane; GO:0030964 NADH dehydrogenase complex; GO:0031090 organelle membrane; GO:0031966 m…	GO:0003824 catalytic activity; GO:0003954 NADH dehydrogenase activity; GO:0008137 NADH dehydrogenase (ubiquinone) activity; GO:0016491 oxidoreductase activity; GO:0016651 oxidoreductase activity, acting on NAD(P)H; GO:0016655 oxidoreductase activity, acting on NAD(P)H, quinone or similar compound as acceptor; GO:0050136 NADH dehydrogenase (quinone) activity;	PF01712	Deoxynucleoside kinase	C	KOG3877	NADH:ubiquinone oxidoreductase, NDUFA10/42kDa subunit
O95363	94	K	0.534	0.00248483	Down	Phenylalanine--tRNA ligase, mitochondrial OS=Homo sapiens OX=9606 GN=FARS2 PE=1 SV=1	FARS2	1	0.018143	62.88	2	VK(1)EHFYK	-1.8859	1.352		1.495	0.761	0.815	0.704	mitochondria	K01889	FARSA; phenylalanyl-tRNA synthetase alpha chain [EC:6.1.1.20]	hsa00970 Aminoacyl-tRNA biosynthesis	GO:0006082 organic acid metabolic process; GO:0006139 nucleobase-containing compound metabolic process; GO:0006396 RNA processing; GO:0006399 tRNA metabolic process; GO:0006412 translation; GO:0006418 tRNA aminoacylation for protein translation; GO:0006432 phenylalanyl-tRNA aminoacylation; GO:0006518 peptide metabolic process; GO:0006520 cellular amino acid metabolic process; GO:0006725 cellular …	GO:0005622 intracellular; GO:0005623 cell; GO:0005737 cytoplasm; GO:0005739 mitochondrion; GO:0005759 mitochondrial matrix; GO:0031974 membrane-enclosed lumen; GO:0043226 organelle; GO:0043227 membrane-bounded organelle; GO:0043229 intracellular organelle; GO:0043231 intracellular membrane-bounded organelle; GO:0043233 organelle lumen; GO:0070013 intracellular organelle lumen;	GO:0000049 tRNA binding; GO:0003676 nucleic acid binding; GO:0003723 RNA binding; GO:0003824 catalytic activity; GO:0004812 aminoacyl-tRNA ligase activity; GO:0004826 phenylalanine-tRNA ligase activity; GO:0005488 binding; GO:0016874 ligase activity; GO:0016875 ligase activity, forming carbon-oxygen bonds; GO:0097159 organic cyclic compound binding; GO:0140098 catalytic activity, acting on RNA; G…	PF01409; PF03147	tRNA synthetases class II core domain (F); Ferredoxin-fold anticodon binding domain	J	KOG2783	Phenylalanyl-tRNA synthetase
O95861	244	K	1.829	0.0365558	Up	3'(2'),5'-bisphosphate nucleotidase 1 OS=Homo sapiens OX=9606 GN=BPNT1 PE=1 SV=1	BPNT1	1	1.16427e-05	122.51	2	ASAYVFASPGCK(1)K	-0.21247	0.89	0.662	0.503	1.441	0.991	1.327	mitochondria	K01082	cysQ; 3'(2'), 5'-bisphosphate nucleotidase [EC:3.1.3.7]	hsa00920 Sulfur metabolism; hsa01100 Metabolic pathways	GO:0006082 organic acid metabolic process; GO:0006139 nucleobase-containing compound metabolic process; GO:0006163 purine nucleotide metabolic process; GO:0006725 cellular aromatic compound metabolic process; GO:0006753 nucleoside phosphate metabolic process; GO:0006790 sulfur compound metabolic process; GO:0006793 phosphorus metabolic process; GO:0006796 phosphate-containing compound metabolic p…	GO:0005622 intracellular; GO:0005623 cell; GO:0005737 cytoplasm; GO:0005829 cytosol;	GO:0000287 magnesium ion binding; GO:0003824 catalytic activity; GO:0004441 inositol-1,4-bisphosphate 1-phosphatase activity; GO:0005488 binding; GO:0008252 nucleotidase activity; GO:0008441 3'(2'),5'-bisphosphate nucleotidase activity; GO:0016312 inositol bisphosphate phosphatase activity; GO:0016787 hydrolase activity; GO:0016788 hydrolase activity, acting on ester bonds; GO:0016791 phosphatase…			F	KOG3099	Bisphosphate 3'-nucleotidase BPNT1/Inositol polyphosphate 1-phosphatase
P00338	224	K	0.456	0.0183243	Down	L-lactate dehydrogenase A chain OS=Homo sapiens OX=9606 GN=LDHA PE=1 SV=2	LDHA	0.962076	0.000114499	84.999	3	TLHPDLGTDK(0.038)DK(0.962)EQWK	1.8254	1.371		1.296		0.544	0.671	cytoplasm	K00016	LDH; L-lactate dehydrogenase [EC:1.1.1.27]	hsa00270 Cysteine and methionine metabolism; hsa04066 HIF-1 signaling pathway; hsa04922 Glucagon signaling pathway; hsa00620 Pyruvate metabolism; hsa00010 Glycolysis / Gluconeogenesis; hsa00640 Propanoate metabolism; hsa01100 Metabolic pathways; hsa05230 Central carbon metabolism in cancer	GO:0000302 response to reactive oxygen species; GO:0001666 response to hypoxia; GO:0005975 carbohydrate metabolic process; GO:0005996 monosaccharide metabolic process; GO:0006006 glucose metabolic process; GO:0006007 glucose catabolic process; GO:0006082 organic acid metabolic process; GO:0006089 lactate metabolic process; GO:0006090 pyruvate metabolic process; GO:0006091 generation of precursor …	GO:0005622 intracellular; GO:0005623 cell; GO:0005737 cytoplasm; GO:0005829 cytosol; GO:0005929 cilium; GO:0031514 motile cilium; GO:0035686 sperm fibrous sheath; GO:0036126 sperm flagellum; GO:0042995 cell projection; GO:0043226 organelle; GO:0097729 9+2 motile cilium; GO:0120025 plasma membrane bounded cell projection;	GO:0000166 nucleotide binding; GO:0003824 catalytic activity; GO:0004457 lactate dehydrogenase activity; GO:0004459 L-lactate dehydrogenase activity; GO:0005488 binding; GO:0005515 protein binding; GO:0016491 oxidoreductase activity; GO:0016614 oxidoreductase activity, acting on CH-OH group of donors; GO:0016616 oxidoreductase activity, acting on the CH-OH group of donors, NAD or NADP as acceptor…	PF02866	lactate/malate dehydrogenase, alpha/beta C-terminal domain	C	KOG1495	Lactate dehydrogenase
P00338	228	K	0.457	0.0142329	Down	L-lactate dehydrogenase A chain OS=Homo sapiens OX=9606 GN=LDHA PE=1 SV=2	LDHA	1	6.14165e-10	69.716	2	EQWK(1)EVHK	-0.77532	1.34	1.207	1.189	0.681		0.458	cytoplasm	K00016	LDH; L-lactate dehydrogenase [EC:1.1.1.27]	hsa00270 Cysteine and methionine metabolism; hsa04066 HIF-1 signaling pathway; hsa04922 Glucagon signaling pathway; hsa00620 Pyruvate metabolism; hsa00010 Glycolysis / Gluconeogenesis; hsa00640 Propanoate metabolism; hsa01100 Metabolic pathways; hsa05230 Central carbon metabolism in cancer	GO:0000302 response to reactive oxygen species; GO:0001666 response to hypoxia; GO:0005975 carbohydrate metabolic process; GO:0005996 monosaccharide metabolic process; GO:0006006 glucose metabolic process; GO:0006007 glucose catabolic process; GO:0006082 organic acid metabolic process; GO:0006089 lactate metabolic process; GO:0006090 pyruvate metabolic process; GO:0006091 generation of precursor …	GO:0005622 intracellular; GO:0005623 cell; GO:0005737 cytoplasm; GO:0005829 cytosol; GO:0005929 cilium; GO:0031514 motile cilium; GO:0035686 sperm fibrous sheath; GO:0036126 sperm flagellum; GO:0042995 cell projection; GO:0043226 organelle; GO:0097729 9+2 motile cilium; GO:0120025 plasma membrane bounded cell projection;	GO:0000166 nucleotide binding; GO:0003824 catalytic activity; GO:0004457 lactate dehydrogenase activity; GO:0004459 L-lactate dehydrogenase activity; GO:0005488 binding; GO:0005515 protein binding; GO:0016491 oxidoreductase activity; GO:0016614 oxidoreductase activity, acting on CH-OH group of donors; GO:0016616 oxidoreductase activity, acting on the CH-OH group of donors, NAD or NADP as acceptor…	PF02866	lactate/malate dehydrogenase, alpha/beta C-terminal domain	C	KOG1495	Lactate dehydrogenase
P00338	81	K	0.547	0.00211036	Down	L-lactate dehydrogenase A chain OS=Homo sapiens OX=9606 GN=LDHA PE=1 SV=2	LDHA	1	7.41734e-11	163.09	2	IVSGK(1)DYNVTANSK	0.3174	1.192	1.299	1.324	0.755	0.59	0.743	cytoplasm	K00016	LDH; L-lactate dehydrogenase [EC:1.1.1.27]	hsa00270 Cysteine and methionine metabolism; hsa04066 HIF-1 signaling pathway; hsa04922 Glucagon signaling pathway; hsa00620 Pyruvate metabolism; hsa00010 Glycolysis / Gluconeogenesis; hsa00640 Propanoate metabolism; hsa01100 Metabolic pathways; hsa05230 Central carbon metabolism in cancer	GO:0000302 response to reactive oxygen species; GO:0001666 response to hypoxia; GO:0005975 carbohydrate metabolic process; GO:0005996 monosaccharide metabolic process; GO:0006006 glucose metabolic process; GO:0006007 glucose catabolic process; GO:0006082 organic acid metabolic process; GO:0006089 lactate metabolic process; GO:0006090 pyruvate metabolic process; GO:0006091 generation of precursor …	GO:0005622 intracellular; GO:0005623 cell; GO:0005737 cytoplasm; GO:0005829 cytosol; GO:0005929 cilium; GO:0031514 motile cilium; GO:0035686 sperm fibrous sheath; GO:0036126 sperm flagellum; GO:0042995 cell projection; GO:0043226 organelle; GO:0097729 9+2 motile cilium; GO:0120025 plasma membrane bounded cell projection;	GO:0000166 nucleotide binding; GO:0003824 catalytic activity; GO:0004457 lactate dehydrogenase activity; GO:0004459 L-lactate dehydrogenase activity; GO:0005488 binding; GO:0005515 protein binding; GO:0016491 oxidoreductase activity; GO:0016614 oxidoreductase activity, acting on CH-OH group of donors; GO:0016616 oxidoreductase activity, acting on the CH-OH group of donors, NAD or NADP as acceptor…	PF02866	lactate/malate dehydrogenase, alpha/beta C-terminal domain	C	KOG1495	Lactate dehydrogenase
P00338	318	K	0.57	0.0236124	Down	L-lactate dehydrogenase A chain OS=Homo sapiens OX=9606 GN=LDHA PE=1 SV=2	LDHA	1	4.4245e-19	199.59	2	K(1)SADTLWGIQK	-0.58991	1.187	1.267	1.305	0.878	0.509	0.755	cytoplasm	K00016	LDH; L-lactate dehydrogenase [EC:1.1.1.27]	hsa00270 Cysteine and methionine metabolism; hsa04066 HIF-1 signaling pathway; hsa04922 Glucagon signaling pathway; hsa00620 Pyruvate metabolism; hsa00010 Glycolysis / Gluconeogenesis; hsa00640 Propanoate metabolism; hsa01100 Metabolic pathways; hsa05230 Central carbon metabolism in cancer	GO:0000302 response to reactive oxygen species; GO:0001666 response to hypoxia; GO:0005975 carbohydrate metabolic process; GO:0005996 monosaccharide metabolic process; GO:0006006 glucose metabolic process; GO:0006007 glucose catabolic process; GO:0006082 organic acid metabolic process; GO:0006089 lactate metabolic process; GO:0006090 pyruvate metabolic process; GO:0006091 generation of precursor …	GO:0005622 intracellular; GO:0005623 cell; GO:0005737 cytoplasm; GO:0005829 cytosol; GO:0005929 cilium; GO:0031514 motile cilium; GO:0035686 sperm fibrous sheath; GO:0036126 sperm flagellum; GO:0042995 cell projection; GO:0043226 organelle; GO:0097729 9+2 motile cilium; GO:0120025 plasma membrane bounded cell projection;	GO:0000166 nucleotide binding; GO:0003824 catalytic activity; GO:0004457 lactate dehydrogenase activity; GO:0004459 L-lactate dehydrogenase activity; GO:0005488 binding; GO:0005515 protein binding; GO:0016491 oxidoreductase activity; GO:0016614 oxidoreductase activity, acting on CH-OH group of donors; GO:0016616 oxidoreductase activity, acting on the CH-OH group of donors, NAD or NADP as acceptor…	PF02866	lactate/malate dehydrogenase, alpha/beta C-terminal domain	C	KOG1495	Lactate dehydrogenase
P00387	115	K	0.595	0.0109787	Down	NADH-cytochrome b5 reductase 3 OS=Homo sapiens OX=9606 GN=CYB5R3 PE=1 SV=3	CYB5R3	1	0.000268291	88.181	2	VYFK(1)DTHPK	-1.3979	1.645	1.245	1.17	0.735	0.838	0.842	extracellular	K00326	E1.6.2.2; cytochrome-b5 reductase [EC:1.6.2.2]	hsa00520 Amino sugar and nucleotide sugar metabolism	GO:0001775 cell activation; GO:0002252 immune effector process; GO:0002263 cell activation involved in immune response; GO:0002274 myeloid leukocyte activation; GO:0002275 myeloid cell activation involved in immune response; GO:0002283 neutrophil activation involved in immune response; GO:0002366 leukocyte activation involved in immune response; GO:0002376 immune system process; GO:0002443 leukoc…	GO:0000323 lytic vacuole; GO:0005576 extracellular region; GO:0005622 intracellular; GO:0005623 cell; GO:0005737 cytoplasm; GO:0005739 mitochondrion; GO:0005740 mitochondrial envelope; GO:0005741 mitochondrial outer membrane; GO:0005764 lysosome; GO:0005766 primary lysosome; GO:0005773 vacuole; GO:0005775 vacuolar lumen; GO:0005783 endoplasmic reticulum; GO:0005789 endoplasmic reticulum membrane;…	GO:0000166 nucleotide binding; GO:0003824 catalytic activity; GO:0004128 cytochrome-b5 reductase activity, acting on NAD(P)H; GO:0005488 binding; GO:0008144 drug binding; GO:0016208 AMP binding; GO:0016491 oxidoreductase activity; GO:0016651 oxidoreductase activity, acting on NAD(P)H; GO:0016653 oxidoreductase activity, acting on NAD(P)H, heme protein as acceptor; GO:0017076 purine nucleotide bin…	PF00970; PF00175	Oxidoreductase FAD-binding domain; Oxidoreductase NAD-binding domain	C	KOG0534	NADH-cytochrome b-5 reductase
P00441	123	K	0.385	0.0169607	Down	Superoxide dismutase [Cu-Zn] OS=Homo sapiens OX=9606 GN=SOD1 PE=1 SV=2	SOD1	1	5.78606e-07	84.999	2	TLVVHEK(1)ADDLGK	0.88268	1.667	1.419	1.716	0.823	0.359	0.667	cytoplasm	K04565	SOD1; superoxide dismutase, Cu-Zn family [EC:1.15.1.1]	hsa05208 Chemical carcinogenesis - reactive oxygen species; hsa05016 Huntington disease; hsa04146 Peroxisome; hsa05012 Parkinson disease; hsa05022 Pathways of neurodegeneration - multiple diseases; hsa05014 Amyotrophic lateral sclerosis; hsa05020 Prion disease; hsa04213 Longevity regulating pathway - multiple species	GO:0000003 reproduction; GO:0000187 activation of MAPK activity; GO:0000209 protein polyubiquitination; GO:0000302 response to reactive oxygen species; GO:0000303 response to superoxide; GO:0000305 response to oxygen radical; GO:0000902 cell morphogenesis; GO:0000904 cell morphogenesis involved in differentiation; GO:0001541 ovarian follicle development; GO:0001817 regulation of cytokine producti…	GO:0000323 lytic vacuole; GO:0005576 extracellular region; GO:0005615 extracellular space; GO:0005622 intracellular; GO:0005623 cell; GO:0005634 nucleus; GO:0005654 nucleoplasm; GO:0005737 cytoplasm; GO:0005739 mitochondrion; GO:0005740 mitochondrial envelope; GO:0005758 mitochondrial intermembrane space; GO:0005759 mitochondrial matrix; GO:0005764 lysosome; GO:0005773 vacuole; GO:0005777 peroxis…	GO:0003824 catalytic activity; GO:0004784 superoxide dismutase activity; GO:0004842 ubiquitin-protein transferase activity; GO:0005488 binding; GO:0005507 copper ion binding; GO:0005515 protein binding; GO:0008270 zinc ion binding; GO:0016209 antioxidant activity; GO:0016491 oxidoreductase activity; GO:0016721 oxidoreductase activity, acting on superoxide radicals as acceptor; GO:0016740 transfer…	PF00080	Copper/zinc superoxide dismutase (SODC)	P	KOG0441	Cu2+/Zn2+ superoxide dismutase SOD1
P00558	146	K	0.475	0.000133841	Down	Phosphoglycerate kinase 1 OS=Homo sapiens OX=9606 GN=PGK1 PE=1 SV=3	PGK1	1	0.00133621	87.942	2	AEPAK(1)IEAFR	0.76224	1.147	1.142	1.088	0.549		0.521	cytoplasm	K00927	PGK; phosphoglycerate kinase [EC:2.7.2.3]	hsa04066 HIF-1 signaling pathway; hsa00010 Glycolysis / Gluconeogenesis; hsa01200 Carbon metabolism; hsa01230 Biosynthesis of amino acids; hsa01100 Metabolic pathways	GO:0001666 response to hypoxia; GO:0005975 carbohydrate metabolic process; GO:0005996 monosaccharide metabolic process; GO:0006006 glucose metabolic process; GO:0006007 glucose catabolic process; GO:0006082 organic acid metabolic process; GO:0006090 pyruvate metabolic process; GO:0006091 generation of precursor metabolites and energy; GO:0006094 gluconeogenesis; GO:0006096 glycolytic process; GO:…	GO:0005576 extracellular region; GO:0005615 extracellular space; GO:0005622 intracellular; GO:0005623 cell; GO:0005737 cytoplasm; GO:0005829 cytosol; GO:0016020 membrane; GO:0045121 membrane raft; GO:0098589 membrane region; GO:0098805 whole membrane; GO:0098857 membrane microdomain;	GO:0000166 nucleotide binding; GO:0003824 catalytic activity; GO:0004618 phosphoglycerate kinase activity; GO:0005488 binding; GO:0005524 ATP binding; GO:0008144 drug binding; GO:0015036 disulfide oxidoreductase activity; GO:0016301 kinase activity; GO:0016491 oxidoreductase activity; GO:0016651 oxidoreductase activity, acting on NAD(P)H; GO:0016667 oxidoreductase activity, acting on a sulfur gro…	PF00162	Phosphoglycerate kinase	G	KOG1367	3-phosphoglycerate kinase
P00558	191	K	0.367	0.0368065	Down	Phosphoglycerate kinase 1 OS=Homo sapiens OX=9606 GN=PGK1 PE=1 SV=3	PGK1	1	0.00468677	66.087	2	AGGFLMK(1)K	0.25874	1.372	1.443			0.414	0.618	cytoplasm	K00927	PGK; phosphoglycerate kinase [EC:2.7.2.3]	hsa04066 HIF-1 signaling pathway; hsa00010 Glycolysis / Gluconeogenesis; hsa01200 Carbon metabolism; hsa01230 Biosynthesis of amino acids; hsa01100 Metabolic pathways	GO:0001666 response to hypoxia; GO:0005975 carbohydrate metabolic process; GO:0005996 monosaccharide metabolic process; GO:0006006 glucose metabolic process; GO:0006007 glucose catabolic process; GO:0006082 organic acid metabolic process; GO:0006090 pyruvate metabolic process; GO:0006091 generation of precursor metabolites and energy; GO:0006094 gluconeogenesis; GO:0006096 glycolytic process; GO:…	GO:0005576 extracellular region; GO:0005615 extracellular space; GO:0005622 intracellular; GO:0005623 cell; GO:0005737 cytoplasm; GO:0005829 cytosol; GO:0016020 membrane; GO:0045121 membrane raft; GO:0098589 membrane region; GO:0098805 whole membrane; GO:0098857 membrane microdomain;	GO:0000166 nucleotide binding; GO:0003824 catalytic activity; GO:0004618 phosphoglycerate kinase activity; GO:0005488 binding; GO:0005524 ATP binding; GO:0008144 drug binding; GO:0015036 disulfide oxidoreductase activity; GO:0016301 kinase activity; GO:0016491 oxidoreductase activity; GO:0016651 oxidoreductase activity, acting on NAD(P)H; GO:0016667 oxidoreductase activity, acting on a sulfur gro…	PF00162	Phosphoglycerate kinase	G	KOG1367	3-phosphoglycerate kinase
P00558	131	K	0.579	0.00530026	Down	Phosphoglycerate kinase 1 OS=Homo sapiens OX=9606 GN=PGK1 PE=1 SV=3	PGK1	1	7.65692e-05	117.3	2	FHVEEEGK(1)GK	-0.63522	1.138	1.005	1.085	0.672	0.574		cytoplasm	K00927	PGK; phosphoglycerate kinase [EC:2.7.2.3]	hsa04066 HIF-1 signaling pathway; hsa00010 Glycolysis / Gluconeogenesis; hsa01200 Carbon metabolism; hsa01230 Biosynthesis of amino acids; hsa01100 Metabolic pathways	GO:0001666 response to hypoxia; GO:0005975 carbohydrate metabolic process; GO:0005996 monosaccharide metabolic process; GO:0006006 glucose metabolic process; GO:0006007 glucose catabolic process; GO:0006082 organic acid metabolic process; GO:0006090 pyruvate metabolic process; GO:0006091 generation of precursor metabolites and energy; GO:0006094 gluconeogenesis; GO:0006096 glycolytic process; GO:…	GO:0005576 extracellular region; GO:0005615 extracellular space; GO:0005622 intracellular; GO:0005623 cell; GO:0005737 cytoplasm; GO:0005829 cytosol; GO:0016020 membrane; GO:0045121 membrane raft; GO:0098589 membrane region; GO:0098805 whole membrane; GO:0098857 membrane microdomain;	GO:0000166 nucleotide binding; GO:0003824 catalytic activity; GO:0004618 phosphoglycerate kinase activity; GO:0005488 binding; GO:0005524 ATP binding; GO:0008144 drug binding; GO:0015036 disulfide oxidoreductase activity; GO:0016301 kinase activity; GO:0016491 oxidoreductase activity; GO:0016651 oxidoreductase activity, acting on NAD(P)H; GO:0016667 oxidoreductase activity, acting on a sulfur gro…	PF00162	Phosphoglycerate kinase	G	KOG1367	3-phosphoglycerate kinase
P00558	353	K	0.465	0.0157764	Down	Phosphoglycerate kinase 1 OS=Homo sapiens OX=9606 GN=PGK1 PE=1 SV=3	PGK1	1	6.19256e-05	94.791	2	GTK(1)ALMDEVVK	-0.51694	1.21	1.347	1.21	0.641	0.383	0.726	cytoplasm	K00927	PGK; phosphoglycerate kinase [EC:2.7.2.3]	hsa04066 HIF-1 signaling pathway; hsa00010 Glycolysis / Gluconeogenesis; hsa01200 Carbon metabolism; hsa01230 Biosynthesis of amino acids; hsa01100 Metabolic pathways	GO:0001666 response to hypoxia; GO:0005975 carbohydrate metabolic process; GO:0005996 monosaccharide metabolic process; GO:0006006 glucose metabolic process; GO:0006007 glucose catabolic process; GO:0006082 organic acid metabolic process; GO:0006090 pyruvate metabolic process; GO:0006091 generation of precursor metabolites and energy; GO:0006094 gluconeogenesis; GO:0006096 glycolytic process; GO:…	GO:0005576 extracellular region; GO:0005615 extracellular space; GO:0005622 intracellular; GO:0005623 cell; GO:0005737 cytoplasm; GO:0005829 cytosol; GO:0016020 membrane; GO:0045121 membrane raft; GO:0098589 membrane region; GO:0098805 whole membrane; GO:0098857 membrane microdomain;	GO:0000166 nucleotide binding; GO:0003824 catalytic activity; GO:0004618 phosphoglycerate kinase activity; GO:0005488 binding; GO:0005524 ATP binding; GO:0008144 drug binding; GO:0015036 disulfide oxidoreductase activity; GO:0016301 kinase activity; GO:0016491 oxidoreductase activity; GO:0016651 oxidoreductase activity, acting on NAD(P)H; GO:0016667 oxidoreductase activity, acting on a sulfur gro…	PF00162	Phosphoglycerate kinase	G	KOG1367	3-phosphoglycerate kinase
P00558	41	K	0.385	0.000927639	Down	Phosphoglycerate kinase 1 OS=Homo sapiens OX=9606 GN=PGK1 PE=1 SV=3	PGK1	1	0.000187417	123.5	2	IK(1)AAVPSIK	0.60983	1.244	1.254	1.387	0.536	0.401	0.558	cytoplasm	K00927	PGK; phosphoglycerate kinase [EC:2.7.2.3]	hsa04066 HIF-1 signaling pathway; hsa00010 Glycolysis / Gluconeogenesis; hsa01200 Carbon metabolism; hsa01230 Biosynthesis of amino acids; hsa01100 Metabolic pathways	GO:0001666 response to hypoxia; GO:0005975 carbohydrate metabolic process; GO:0005996 monosaccharide metabolic process; GO:0006006 glucose metabolic process; GO:0006007 glucose catabolic process; GO:0006082 organic acid metabolic process; GO:0006090 pyruvate metabolic process; GO:0006091 generation of precursor metabolites and energy; GO:0006094 gluconeogenesis; GO:0006096 glycolytic process; GO:…	GO:0005576 extracellular region; GO:0005615 extracellular space; GO:0005622 intracellular; GO:0005623 cell; GO:0005737 cytoplasm; GO:0005829 cytosol; GO:0016020 membrane; GO:0045121 membrane raft; GO:0098589 membrane region; GO:0098805 whole membrane; GO:0098857 membrane microdomain;	GO:0000166 nucleotide binding; GO:0003824 catalytic activity; GO:0004618 phosphoglycerate kinase activity; GO:0005488 binding; GO:0005524 ATP binding; GO:0008144 drug binding; GO:0015036 disulfide oxidoreductase activity; GO:0016301 kinase activity; GO:0016491 oxidoreductase activity; GO:0016651 oxidoreductase activity, acting on NAD(P)H; GO:0016667 oxidoreductase activity, acting on a sulfur gro…	PF00162	Phosphoglycerate kinase	G	KOG1367	3-phosphoglycerate kinase
P00558	323	K	0.594	0.000115108	Down	Phosphoglycerate kinase 1 OS=Homo sapiens OX=9606 GN=PGK1 PE=1 SV=3	PGK1	1	0.00105321	126.82	2	K(1)YAEAVTR	-1.5562	1.199	1.179	1.165	0.72	0.655	0.729	cytoplasm	K00927	PGK; phosphoglycerate kinase [EC:2.7.2.3]	hsa04066 HIF-1 signaling pathway; hsa00010 Glycolysis / Gluconeogenesis; hsa01200 Carbon metabolism; hsa01230 Biosynthesis of amino acids; hsa01100 Metabolic pathways	GO:0001666 response to hypoxia; GO:0005975 carbohydrate metabolic process; GO:0005996 monosaccharide metabolic process; GO:0006006 glucose metabolic process; GO:0006007 glucose catabolic process; GO:0006082 organic acid metabolic process; GO:0006090 pyruvate metabolic process; GO:0006091 generation of precursor metabolites and energy; GO:0006094 gluconeogenesis; GO:0006096 glycolytic process; GO:…	GO:0005576 extracellular region; GO:0005615 extracellular space; GO:0005622 intracellular; GO:0005623 cell; GO:0005737 cytoplasm; GO:0005829 cytosol; GO:0016020 membrane; GO:0045121 membrane raft; GO:0098589 membrane region; GO:0098805 whole membrane; GO:0098857 membrane microdomain;	GO:0000166 nucleotide binding; GO:0003824 catalytic activity; GO:0004618 phosphoglycerate kinase activity; GO:0005488 binding; GO:0005524 ATP binding; GO:0008144 drug binding; GO:0015036 disulfide oxidoreductase activity; GO:0016301 kinase activity; GO:0016491 oxidoreductase activity; GO:0016651 oxidoreductase activity, acting on NAD(P)H; GO:0016667 oxidoreductase activity, acting on a sulfur gro…	PF00162	Phosphoglycerate kinase	G	KOG1367	3-phosphoglycerate kinase
P00558	11	K	0.381	0.0104725	Down	Phosphoglycerate kinase 1 OS=Homo sapiens OX=9606 GN=PGK1 PE=1 SV=3	PGK1	1	0.000194016	131.22	2	LTLDK(1)LDVK	-0.45376	1.162	1.182	1.144		0.343	0.544	cytoplasm	K00927	PGK; phosphoglycerate kinase [EC:2.7.2.3]	hsa04066 HIF-1 signaling pathway; hsa00010 Glycolysis / Gluconeogenesis; hsa01200 Carbon metabolism; hsa01230 Biosynthesis of amino acids; hsa01100 Metabolic pathways	GO:0001666 response to hypoxia; GO:0005975 carbohydrate metabolic process; GO:0005996 monosaccharide metabolic process; GO:0006006 glucose metabolic process; GO:0006007 glucose catabolic process; GO:0006082 organic acid metabolic process; GO:0006090 pyruvate metabolic process; GO:0006091 generation of precursor metabolites and energy; GO:0006094 gluconeogenesis; GO:0006096 glycolytic process; GO:…	GO:0005576 extracellular region; GO:0005615 extracellular space; GO:0005622 intracellular; GO:0005623 cell; GO:0005737 cytoplasm; GO:0005829 cytosol; GO:0016020 membrane; GO:0045121 membrane raft; GO:0098589 membrane region; GO:0098805 whole membrane; GO:0098857 membrane microdomain;	GO:0000166 nucleotide binding; GO:0003824 catalytic activity; GO:0004618 phosphoglycerate kinase activity; GO:0005488 binding; GO:0005524 ATP binding; GO:0008144 drug binding; GO:0015036 disulfide oxidoreductase activity; GO:0016301 kinase activity; GO:0016491 oxidoreductase activity; GO:0016651 oxidoreductase activity, acting on NAD(P)H; GO:0016667 oxidoreductase activity, acting on a sulfur gro…	PF00162	Phosphoglycerate kinase	G	KOG1367	3-phosphoglycerate kinase
P00966	112	K	0.472	0.020884	Down	Argininosuccinate synthase OS=Homo sapiens OX=9606 GN=ASS1 PE=1 SV=2	ASS1	1	0.00017511	96.313	2	EGAK(1)YVSHGATGK	-2.0753	1.623	1.717	1.084	0.619	0.568	0.903	cytoplasm	K01940	argG; argininosuccinate synthase [EC:6.3.4.5]	hsa00220 Arginine biosynthesis; hsa01230 Biosynthesis of amino acids; hsa00250 Alanine, aspartate and glutamate metabolism; hsa05418 Fluid shear stress and atherosclerosis; hsa01100 Metabolic pathways	GO:0000050 urea cycle; GO:0000052 citrulline metabolic process; GO:0000053 argininosuccinate metabolic process; GO:0001505 regulation of neurotransmitter levels; GO:0006082 organic acid metabolic process; GO:0006520 cellular amino acid metabolic process; GO:0006525 arginine metabolic process; GO:0006526 arginine biosynthetic process; GO:0006531 aspartate metabolic process; GO:0006575 cellular mod…	GO:0005622 intracellular; GO:0005623 cell; GO:0005737 cytoplasm; GO:0005829 cytosol;	GO:0003824 catalytic activity; GO:0004055 argininosuccinate synthase activity; GO:0005488 binding; GO:0005515 protein binding; GO:0016597 amino acid binding; GO:0016874 ligase activity; GO:0016879 ligase activity, forming carbon-nitrogen bonds; GO:0031406 carboxylic acid binding; GO:0036094 small molecule binding; GO:0042802 identical protein binding; GO:0043167 ion binding; GO:0043168 anion bind…			E	KOG1706	Argininosuccinate synthase
P02545	155	K	0.353	0.0037889	Down	Prelamin-A/C OS=Homo sapiens OX=9606 GN=LMNA PE=1 SV=1	LMNA	1	2.41355e-10	160.98	2	EAALSTALSEK(1)R	0.1713	1.724	1.567	1.177	0.621	0.403	0.554	nucleus	K12641	LMNA; lamin A/C	hsa05410 Hypertrophic cardiomyopathy; hsa04210 Apoptosis; hsa05412 Arrhythmogenic right ventricular cardiomyopathy; hsa05414 Dilated cardiomyopathy	GO:0000003 reproduction; GO:0000226 microtubule cytoskeleton organization; GO:0000278 mitotic cell cycle; GO:0001666 response to hypoxia; GO:0006606 protein import into nucleus; GO:0006810 transport; GO:0006886 intracellular protein transport; GO:0006913 nucleocytoplasmic transport; GO:0006950 response to stress; GO:0006986 response to unfolded protein; GO:0006996 organelle organization; GO:00069…	GO:0005622 intracellular; GO:0005623 cell; GO:0005634 nucleus; GO:0005635 nuclear envelope; GO:0005638 lamin filament; GO:0005652 nuclear lamina; GO:0005654 nucleoplasm; GO:0005737 cytoplasm; GO:0005829 cytosol; GO:0005856 cytoskeleton; GO:0005882 intermediate filament; GO:0012505 endomembrane system; GO:0016020 membrane; GO:0016363 nuclear matrix; GO:0031090 organelle membrane; GO:0031965 nuclea…	GO:0005198 structural molecule activity; GO:0005488 binding; GO:0005515 protein binding; GO:0008157 protein phosphatase 1 binding; GO:0019899 enzyme binding; GO:0019902 phosphatase binding; GO:0019903 protein phosphatase binding; GO:0042802 identical protein binding;	PF00932	Lamin Tail Domain	DY	KOG0977	Nuclear envelope protein lamin, intermediate filament superfamily
P02545	265	K	0.23	0.00137501	Down	Prelamin-A/C OS=Homo sapiens OX=9606 GN=LMNA PE=1 SV=1	LMNA	1	0.00147156	86.205	2	ELEK(1)TYSAK	-0.089944	1.672	1.388	1.288	0.368		0.299	nucleus	K12641	LMNA; lamin A/C	hsa05410 Hypertrophic cardiomyopathy; hsa04210 Apoptosis; hsa05412 Arrhythmogenic right ventricular cardiomyopathy; hsa05414 Dilated cardiomyopathy	GO:0000003 reproduction; GO:0000226 microtubule cytoskeleton organization; GO:0000278 mitotic cell cycle; GO:0001666 response to hypoxia; GO:0006606 protein import into nucleus; GO:0006810 transport; GO:0006886 intracellular protein transport; GO:0006913 nucleocytoplasmic transport; GO:0006950 response to stress; GO:0006986 response to unfolded protein; GO:0006996 organelle organization; GO:00069…	GO:0005622 intracellular; GO:0005623 cell; GO:0005634 nucleus; GO:0005635 nuclear envelope; GO:0005638 lamin filament; GO:0005652 nuclear lamina; GO:0005654 nucleoplasm; GO:0005737 cytoplasm; GO:0005829 cytosol; GO:0005856 cytoskeleton; GO:0005882 intermediate filament; GO:0012505 endomembrane system; GO:0016020 membrane; GO:0016363 nuclear matrix; GO:0031090 organelle membrane; GO:0031965 nuclea…	GO:0005198 structural molecule activity; GO:0005488 binding; GO:0005515 protein binding; GO:0008157 protein phosphatase 1 binding; GO:0019899 enzyme binding; GO:0019902 phosphatase binding; GO:0019903 protein phosphatase binding; GO:0042802 identical protein binding;	PF00932	Lamin Tail Domain	DY	KOG0977	Nuclear envelope protein lamin, intermediate filament superfamily
P02545	270	K	0.24	0.00108969	Down	Prelamin-A/C OS=Homo sapiens OX=9606 GN=LMNA PE=1 SV=1	LMNA	1	3.43703e-09	124.81	2	TYSAK(1)LDNAR	-0.21618	1.865	1.553	1.421	0.489	0.289	0.381	nucleus	K12641	LMNA; lamin A/C	hsa05410 Hypertrophic cardiomyopathy; hsa04210 Apoptosis; hsa05412 Arrhythmogenic right ventricular cardiomyopathy; hsa05414 Dilated cardiomyopathy	GO:0000003 reproduction; GO:0000226 microtubule cytoskeleton organization; GO:0000278 mitotic cell cycle; GO:0001666 response to hypoxia; GO:0006606 protein import into nucleus; GO:0006810 transport; GO:0006886 intracellular protein transport; GO:0006913 nucleocytoplasmic transport; GO:0006950 response to stress; GO:0006986 response to unfolded protein; GO:0006996 organelle organization; GO:00069…	GO:0005622 intracellular; GO:0005623 cell; GO:0005634 nucleus; GO:0005635 nuclear envelope; GO:0005638 lamin filament; GO:0005652 nuclear lamina; GO:0005654 nucleoplasm; GO:0005737 cytoplasm; GO:0005829 cytosol; GO:0005856 cytoskeleton; GO:0005882 intermediate filament; GO:0012505 endomembrane system; GO:0016020 membrane; GO:0016363 nuclear matrix; GO:0031090 organelle membrane; GO:0031965 nuclea…	GO:0005198 structural molecule activity; GO:0005488 binding; GO:0005515 protein binding; GO:0008157 protein phosphatase 1 binding; GO:0019899 enzyme binding; GO:0019902 phosphatase binding; GO:0019903 protein phosphatase binding; GO:0042802 identical protein binding;	PF00932	Lamin Tail Domain	DY	KOG0977	Nuclear envelope protein lamin, intermediate filament superfamily
P02545	180	K	0.517	0.00206608	Down	Prelamin-A/C OS=Homo sapiens OX=9606 GN=LMNA PE=1 SV=1	LMNA	1	1.06099e-06	143.39	2	LEAALGEAK(1)K	0.060025	1.389	1.379	1.199	0.704	0.582	0.763	nucleus	K12641	LMNA; lamin A/C	hsa05410 Hypertrophic cardiomyopathy; hsa04210 Apoptosis; hsa05412 Arrhythmogenic right ventricular cardiomyopathy; hsa05414 Dilated cardiomyopathy	GO:0000003 reproduction; GO:0000226 microtubule cytoskeleton organization; GO:0000278 mitotic cell cycle; GO:0001666 response to hypoxia; GO:0006606 protein import into nucleus; GO:0006810 transport; GO:0006886 intracellular protein transport; GO:0006913 nucleocytoplasmic transport; GO:0006950 response to stress; GO:0006986 response to unfolded protein; GO:0006996 organelle organization; GO:00069…	GO:0005622 intracellular; GO:0005623 cell; GO:0005634 nucleus; GO:0005635 nuclear envelope; GO:0005638 lamin filament; GO:0005652 nuclear lamina; GO:0005654 nucleoplasm; GO:0005737 cytoplasm; GO:0005829 cytosol; GO:0005856 cytoskeleton; GO:0005882 intermediate filament; GO:0012505 endomembrane system; GO:0016020 membrane; GO:0016363 nuclear matrix; GO:0031090 organelle membrane; GO:0031965 nuclea…	GO:0005198 structural molecule activity; GO:0005488 binding; GO:0005515 protein binding; GO:0008157 protein phosphatase 1 binding; GO:0019899 enzyme binding; GO:0019902 phosphatase binding; GO:0019903 protein phosphatase binding; GO:0042802 identical protein binding;	PF00932	Lamin Tail Domain	DY	KOG0977	Nuclear envelope protein lamin, intermediate filament superfamily
P02545	123	K	0.318	0.000390478	Down	Prelamin-A/C OS=Homo sapiens OX=9606 GN=LMNA PE=1 SV=1	LMNA	1	9.63524e-08	147.19	2	K(1)EGDLIAAQAR	1.9103	1.548	1.617	1.381	0.52	0.396	0.529	nucleus	K12641	LMNA; lamin A/C	hsa05410 Hypertrophic cardiomyopathy; hsa04210 Apoptosis; hsa05412 Arrhythmogenic right ventricular cardiomyopathy; hsa05414 Dilated cardiomyopathy	GO:0000003 reproduction; GO:0000226 microtubule cytoskeleton organization; GO:0000278 mitotic cell cycle; GO:0001666 response to hypoxia; GO:0006606 protein import into nucleus; GO:0006810 transport; GO:0006886 intracellular protein transport; GO:0006913 nucleocytoplasmic transport; GO:0006950 response to stress; GO:0006986 response to unfolded protein; GO:0006996 organelle organization; GO:00069…	GO:0005622 intracellular; GO:0005623 cell; GO:0005634 nucleus; GO:0005635 nuclear envelope; GO:0005638 lamin filament; GO:0005652 nuclear lamina; GO:0005654 nucleoplasm; GO:0005737 cytoplasm; GO:0005829 cytosol; GO:0005856 cytoskeleton; GO:0005882 intermediate filament; GO:0012505 endomembrane system; GO:0016020 membrane; GO:0016363 nuclear matrix; GO:0031090 organelle membrane; GO:0031965 nuclea…	GO:0005198 structural molecule activity; GO:0005488 binding; GO:0005515 protein binding; GO:0008157 protein phosphatase 1 binding; GO:0019899 enzyme binding; GO:0019902 phosphatase binding; GO:0019903 protein phosphatase binding; GO:0042802 identical protein binding;	PF00932	Lamin Tail Domain	DY	KOG0977	Nuclear envelope protein lamin, intermediate filament superfamily
P02545	97	K	0.444	0.00369614	Down	Prelamin-A/C OS=Homo sapiens OX=9606 GN=LMNA PE=1 SV=1	LMNA	1	5.8941e-06	117.3	2	TLDSVAK(1)ER	-0.9254	1.494	1.514	1.17	0.682	0.497	0.678	nucleus	K12641	LMNA; lamin A/C	hsa05410 Hypertrophic cardiomyopathy; hsa04210 Apoptosis; hsa05412 Arrhythmogenic right ventricular cardiomyopathy; hsa05414 Dilated cardiomyopathy	GO:0000003 reproduction; GO:0000226 microtubule cytoskeleton organization; GO:0000278 mitotic cell cycle; GO:0001666 response to hypoxia; GO:0006606 protein import into nucleus; GO:0006810 transport; GO:0006886 intracellular protein transport; GO:0006913 nucleocytoplasmic transport; GO:0006950 response to stress; GO:0006986 response to unfolded protein; GO:0006996 organelle organization; GO:00069…	GO:0005622 intracellular; GO:0005623 cell; GO:0005634 nucleus; GO:0005635 nuclear envelope; GO:0005638 lamin filament; GO:0005652 nuclear lamina; GO:0005654 nucleoplasm; GO:0005737 cytoplasm; GO:0005829 cytosol; GO:0005856 cytoskeleton; GO:0005882 intermediate filament; GO:0012505 endomembrane system; GO:0016020 membrane; GO:0016363 nuclear matrix; GO:0031090 organelle membrane; GO:0031965 nuclea…	GO:0005198 structural molecule activity; GO:0005488 binding; GO:0005515 protein binding; GO:0008157 protein phosphatase 1 binding; GO:0019899 enzyme binding; GO:0019902 phosphatase binding; GO:0019903 protein phosphatase binding; GO:0042802 identical protein binding;	PF00932	Lamin Tail Domain	DY	KOG0977	Nuclear envelope protein lamin, intermediate filament superfamily
P02545	108	K	0.374	0.00320978	Down	Prelamin-A/C OS=Homo sapiens OX=9606 GN=LMNA PE=1 SV=1	LMNA	1	2.64039e-06	146.88	2	LQLELSK(1)VR	0.87574	1.623	1.568	1.202	0.63	0.422	0.592	nucleus	K12641	LMNA; lamin A/C	hsa05410 Hypertrophic cardiomyopathy; hsa04210 Apoptosis; hsa05412 Arrhythmogenic right ventricular cardiomyopathy; hsa05414 Dilated cardiomyopathy	GO:0000003 reproduction; GO:0000226 microtubule cytoskeleton organization; GO:0000278 mitotic cell cycle; GO:0001666 response to hypoxia; GO:0006606 protein import into nucleus; GO:0006810 transport; GO:0006886 intracellular protein transport; GO:0006913 nucleocytoplasmic transport; GO:0006950 response to stress; GO:0006986 response to unfolded protein; GO:0006996 organelle organization; GO:00069…	GO:0005622 intracellular; GO:0005623 cell; GO:0005634 nucleus; GO:0005635 nuclear envelope; GO:0005638 lamin filament; GO:0005652 nuclear lamina; GO:0005654 nucleoplasm; GO:0005737 cytoplasm; GO:0005829 cytosol; GO:0005856 cytoskeleton; GO:0005882 intermediate filament; GO:0012505 endomembrane system; GO:0016020 membrane; GO:0016363 nuclear matrix; GO:0031090 organelle membrane; GO:0031965 nuclea…	GO:0005198 structural molecule activity; GO:0005488 binding; GO:0005515 protein binding; GO:0008157 protein phosphatase 1 binding; GO:0019899 enzyme binding; GO:0019902 phosphatase binding; GO:0019903 protein phosphatase binding; GO:0042802 identical protein binding;	PF00932	Lamin Tail Domain	DY	KOG0977	Nuclear envelope protein lamin, intermediate filament superfamily
P02545	457	K	0.367	0.0253175	Down	Prelamin-A/C OS=Homo sapiens OX=9606 GN=LMNA PE=1 SV=1	LMNA	1	7.88208e-07	87.573	2	NK(1)SNEDQSMGNWQIK	1.4819	1.27	1.513	1.188	0.633	0.338		nucleus	K12641	LMNA; lamin A/C	hsa05410 Hypertrophic cardiomyopathy; hsa04210 Apoptosis; hsa05412 Arrhythmogenic right ventricular cardiomyopathy; hsa05414 Dilated cardiomyopathy	GO:0000003 reproduction; GO:0000226 microtubule cytoskeleton organization; GO:0000278 mitotic cell cycle; GO:0001666 response to hypoxia; GO:0006606 protein import into nucleus; GO:0006810 transport; GO:0006886 intracellular protein transport; GO:0006913 nucleocytoplasmic transport; GO:0006950 response to stress; GO:0006986 response to unfolded protein; GO:0006996 organelle organization; GO:00069…	GO:0005622 intracellular; GO:0005623 cell; GO:0005634 nucleus; GO:0005635 nuclear envelope; GO:0005638 lamin filament; GO:0005652 nuclear lamina; GO:0005654 nucleoplasm; GO:0005737 cytoplasm; GO:0005829 cytosol; GO:0005856 cytoskeleton; GO:0005882 intermediate filament; GO:0012505 endomembrane system; GO:0016020 membrane; GO:0016363 nuclear matrix; GO:0031090 organelle membrane; GO:0031965 nuclea…	GO:0005198 structural molecule activity; GO:0005488 binding; GO:0005515 protein binding; GO:0008157 protein phosphatase 1 binding; GO:0019899 enzyme binding; GO:0019902 phosphatase binding; GO:0019903 protein phosphatase binding; GO:0042802 identical protein binding;	PF00932	Lamin Tail Domain	DY	KOG0977	Nuclear envelope protein lamin, intermediate filament superfamily
P02545	470	K	0.322	0.00252675	Down	Prelamin-A/C OS=Homo sapiens OX=9606 GN=LMNA PE=1 SV=1	LMNA	1	1.41849e-10	112.7	2	SNEDQSMGNWQIK(1)R	0.19507	1.545	1.619	1.374	0.596	0.345	0.521	nucleus	K12641	LMNA; lamin A/C	hsa05410 Hypertrophic cardiomyopathy; hsa04210 Apoptosis; hsa05412 Arrhythmogenic right ventricular cardiomyopathy; hsa05414 Dilated cardiomyopathy	GO:0000003 reproduction; GO:0000226 microtubule cytoskeleton organization; GO:0000278 mitotic cell cycle; GO:0001666 response to hypoxia; GO:0006606 protein import into nucleus; GO:0006810 transport; GO:0006886 intracellular protein transport; GO:0006913 nucleocytoplasmic transport; GO:0006950 response to stress; GO:0006986 response to unfolded protein; GO:0006996 organelle organization; GO:00069…	GO:0005622 intracellular; GO:0005623 cell; GO:0005634 nucleus; GO:0005635 nuclear envelope; GO:0005638 lamin filament; GO:0005652 nuclear lamina; GO:0005654 nucleoplasm; GO:0005737 cytoplasm; GO:0005829 cytosol; GO:0005856 cytoskeleton; GO:0005882 intermediate filament; GO:0012505 endomembrane system; GO:0016020 membrane; GO:0016363 nuclear matrix; GO:0031090 organelle membrane; GO:0031965 nuclea…	GO:0005198 structural molecule activity; GO:0005488 binding; GO:0005515 protein binding; GO:0008157 protein phosphatase 1 binding; GO:0019899 enzyme binding; GO:0019902 phosphatase binding; GO:0019903 protein phosphatase binding; GO:0042802 identical protein binding;	PF00932	Lamin Tail Domain	DY	KOG0977	Nuclear envelope protein lamin, intermediate filament superfamily
P02545	316	K	0.544	0.00152286	Down	Prelamin-A/C OS=Homo sapiens OX=9606 GN=LMNA PE=1 SV=1	LMNA	1	0.000246923	141.93	2	QLAAK(1)EAK	-1.829	1.361	1.301	1.226	0.675	0.633	0.809	nucleus	K12641	LMNA; lamin A/C	hsa05410 Hypertrophic cardiomyopathy; hsa04210 Apoptosis; hsa05412 Arrhythmogenic right ventricular cardiomyopathy; hsa05414 Dilated cardiomyopathy	GO:0000003 reproduction; GO:0000226 microtubule cytoskeleton organization; GO:0000278 mitotic cell cycle; GO:0001666 response to hypoxia; GO:0006606 protein import into nucleus; GO:0006810 transport; GO:0006886 intracellular protein transport; GO:0006913 nucleocytoplasmic transport; GO:0006950 response to stress; GO:0006986 response to unfolded protein; GO:0006996 organelle organization; GO:00069…	GO:0005622 intracellular; GO:0005623 cell; GO:0005634 nucleus; GO:0005635 nuclear envelope; GO:0005638 lamin filament; GO:0005652 nuclear lamina; GO:0005654 nucleoplasm; GO:0005737 cytoplasm; GO:0005829 cytosol; GO:0005856 cytoskeleton; GO:0005882 intermediate filament; GO:0012505 endomembrane system; GO:0016020 membrane; GO:0016363 nuclear matrix; GO:0031090 organelle membrane; GO:0031965 nuclea…	GO:0005198 structural molecule activity; GO:0005488 binding; GO:0005515 protein binding; GO:0008157 protein phosphatase 1 binding; GO:0019899 enzyme binding; GO:0019902 phosphatase binding; GO:0019903 protein phosphatase binding; GO:0042802 identical protein binding;	PF00932	Lamin Tail Domain	DY	KOG0977	Nuclear envelope protein lamin, intermediate filament superfamily
P04075	330	K	0.26	0.0131105	Down	Fructose-bisphosphate aldolase A OS=Homo sapiens OX=9606 GN=ALDOA PE=1 SV=2	ALDOA	1	1.39013e-06	154.35	2	AAQEEYVK(1)R	-0.60071	1.636	1.521	1.135	0.342	0.194	0.582	cytoplasm	K01623	ALDO; fructose-bisphosphate aldolase, class I [EC:4.1.2.13]	hsa04066 HIF-1 signaling pathway; hsa00010 Glycolysis / Gluconeogenesis; hsa00051 Fructose and mannose metabolism; hsa01200 Carbon metabolism; hsa00030 Pentose phosphate pathway; hsa01230 Biosynthesis of amino acids; hsa01100 Metabolic pathways	GO:0000003 reproduction; GO:0001775 cell activation; GO:0002252 immune effector process; GO:0002263 cell activation involved in immune response; GO:0002274 myeloid leukocyte activation; GO:0002275 myeloid cell activation involved in immune response; GO:0002283 neutrophil activation involved in immune response; GO:0002366 leukocyte activation involved in immune response; GO:0002376 immune system p…	GO:0005576 extracellular region; GO:0005615 extracellular space; GO:0005622 intracellular; GO:0005623 cell; GO:0005737 cytoplasm; GO:0005829 cytosol; GO:0005856 cytoskeleton; GO:0012505 endomembrane system; GO:0015629 actin cytoskeleton; GO:0030016 myofibril; GO:0030017 sarcomere; GO:0030141 secretory granule; GO:0031091 platelet alpha granule; GO:0031093 platelet alpha granule lumen; GO:0031410 …	GO:0003779 actin binding; GO:0003824 catalytic activity; GO:0004332 fructose-bisphosphate aldolase activity; GO:0005488 binding; GO:0005515 protein binding; GO:0008092 cytoskeletal protein binding; GO:0015631 tubulin binding; GO:0016829 lyase activity; GO:0016830 carbon-carbon lyase activity; GO:0016832 aldehyde-lyase activity; GO:0030246 carbohydrate binding; GO:0036094 small molecule binding; G…	PF00274	Fructose-bisphosphate aldolase class-I	G	KOG1557	Fructose-biphosphate aldolase
P04075	101	K	0.178	0.0357325	Down	Fructose-bisphosphate aldolase A OS=Homo sapiens OX=9606 GN=ALDOA PE=1 SV=2	ALDOA	1	0.00114333	92.732	2	SK(1)GGVVGIK	-0.2247	1.427	1.445	0.98	0.362	0.094		cytoplasm	K01623	ALDO; fructose-bisphosphate aldolase, class I [EC:4.1.2.13]	hsa04066 HIF-1 signaling pathway; hsa00010 Glycolysis / Gluconeogenesis; hsa00051 Fructose and mannose metabolism; hsa01200 Carbon metabolism; hsa00030 Pentose phosphate pathway; hsa01230 Biosynthesis of amino acids; hsa01100 Metabolic pathways	GO:0000003 reproduction; GO:0001775 cell activation; GO:0002252 immune effector process; GO:0002263 cell activation involved in immune response; GO:0002274 myeloid leukocyte activation; GO:0002275 myeloid cell activation involved in immune response; GO:0002283 neutrophil activation involved in immune response; GO:0002366 leukocyte activation involved in immune response; GO:0002376 immune system p…	GO:0005576 extracellular region; GO:0005615 extracellular space; GO:0005622 intracellular; GO:0005623 cell; GO:0005737 cytoplasm; GO:0005829 cytosol; GO:0005856 cytoskeleton; GO:0012505 endomembrane system; GO:0015629 actin cytoskeleton; GO:0030016 myofibril; GO:0030017 sarcomere; GO:0030141 secretory granule; GO:0031091 platelet alpha granule; GO:0031093 platelet alpha granule lumen; GO:0031410 …	GO:0003779 actin binding; GO:0003824 catalytic activity; GO:0004332 fructose-bisphosphate aldolase activity; GO:0005488 binding; GO:0005515 protein binding; GO:0008092 cytoskeletal protein binding; GO:0015631 tubulin binding; GO:0016829 lyase activity; GO:0016830 carbon-carbon lyase activity; GO:0016832 aldehyde-lyase activity; GO:0030246 carbohydrate binding; GO:0036094 small molecule binding; G…	PF00274	Fructose-bisphosphate aldolase class-I	G	KOG1557	Fructose-biphosphate aldolase
P04075	322	K	0.161	0.00292956	Down	Fructose-bisphosphate aldolase A OS=Homo sapiens OX=9606 GN=ALDOA PE=1 SV=2	ALDOA	1	5.14233e-16	208.63	2	ENLK(1)AAQEEYVK	1.1341	1.647	1.466	1.395	0.283	0.127	0.318	cytoplasm	K01623	ALDO; fructose-bisphosphate aldolase, class I [EC:4.1.2.13]	hsa04066 HIF-1 signaling pathway; hsa00010 Glycolysis / Gluconeogenesis; hsa00051 Fructose and mannose metabolism; hsa01200 Carbon metabolism; hsa00030 Pentose phosphate pathway; hsa01230 Biosynthesis of amino acids; hsa01100 Metabolic pathways	GO:0000003 reproduction; GO:0001775 cell activation; GO:0002252 immune effector process; GO:0002263 cell activation involved in immune response; GO:0002274 myeloid leukocyte activation; GO:0002275 myeloid cell activation involved in immune response; GO:0002283 neutrophil activation involved in immune response; GO:0002366 leukocyte activation involved in immune response; GO:0002376 immune system p…	GO:0005576 extracellular region; GO:0005615 extracellular space; GO:0005622 intracellular; GO:0005623 cell; GO:0005737 cytoplasm; GO:0005829 cytosol; GO:0005856 cytoskeleton; GO:0012505 endomembrane system; GO:0015629 actin cytoskeleton; GO:0030016 myofibril; GO:0030017 sarcomere; GO:0030141 secretory granule; GO:0031091 platelet alpha granule; GO:0031093 platelet alpha granule lumen; GO:0031410 …	GO:0003779 actin binding; GO:0003824 catalytic activity; GO:0004332 fructose-bisphosphate aldolase activity; GO:0005488 binding; GO:0005515 protein binding; GO:0008092 cytoskeletal protein binding; GO:0015631 tubulin binding; GO:0016829 lyase activity; GO:0016830 carbon-carbon lyase activity; GO:0016832 aldehyde-lyase activity; GO:0030246 carbohydrate binding; GO:0036094 small molecule binding; G…	PF00274	Fructose-bisphosphate aldolase class-I	G	KOG1557	Fructose-biphosphate aldolase
P04075	108	K	0.471	0.00457286	Down	Fructose-bisphosphate aldolase A OS=Homo sapiens OX=9606 GN=ALDOA PE=1 SV=2	ALDOA	1	0.000302383	85.716	2	GGVVGIK(1)VDK	0.60962	1.42	1.209	1.186	0.594	0.478	0.725	cytoplasm	K01623	ALDO; fructose-bisphosphate aldolase, class I [EC:4.1.2.13]	hsa04066 HIF-1 signaling pathway; hsa00010 Glycolysis / Gluconeogenesis; hsa00051 Fructose and mannose metabolism; hsa01200 Carbon metabolism; hsa00030 Pentose phosphate pathway; hsa01230 Biosynthesis of amino acids; hsa01100 Metabolic pathways	GO:0000003 reproduction; GO:0001775 cell activation; GO:0002252 immune effector process; GO:0002263 cell activation involved in immune response; GO:0002274 myeloid leukocyte activation; GO:0002275 myeloid cell activation involved in immune response; GO:0002283 neutrophil activation involved in immune response; GO:0002366 leukocyte activation involved in immune response; GO:0002376 immune system p…	GO:0005576 extracellular region; GO:0005615 extracellular space; GO:0005622 intracellular; GO:0005623 cell; GO:0005737 cytoplasm; GO:0005829 cytosol; GO:0005856 cytoskeleton; GO:0012505 endomembrane system; GO:0015629 actin cytoskeleton; GO:0030016 myofibril; GO:0030017 sarcomere; GO:0030141 secretory granule; GO:0031091 platelet alpha granule; GO:0031093 platelet alpha granule lumen; GO:0031410 …	GO:0003779 actin binding; GO:0003824 catalytic activity; GO:0004332 fructose-bisphosphate aldolase activity; GO:0005488 binding; GO:0005515 protein binding; GO:0008092 cytoskeletal protein binding; GO:0015631 tubulin binding; GO:0016829 lyase activity; GO:0016830 carbon-carbon lyase activity; GO:0016832 aldehyde-lyase activity; GO:0030246 carbohydrate binding; GO:0036094 small molecule binding; G…	PF00274	Fructose-bisphosphate aldolase class-I	G	KOG1557	Fructose-biphosphate aldolase
P04075	42	K	0.152	0.0011959	Down	Fructose-bisphosphate aldolase A OS=Homo sapiens OX=9606 GN=ALDOA PE=1 SV=2	ALDOA	1	6.42048e-32	216.53	2	GILAADESTGSIAK(1)R	0.24745	1.661	1.659	1.226	0.267	0.146	0.28	cytoplasm	K01623	ALDO; fructose-bisphosphate aldolase, class I [EC:4.1.2.13]	hsa04066 HIF-1 signaling pathway; hsa00010 Glycolysis / Gluconeogenesis; hsa00051 Fructose and mannose metabolism; hsa01200 Carbon metabolism; hsa00030 Pentose phosphate pathway; hsa01230 Biosynthesis of amino acids; hsa01100 Metabolic pathways	GO:0000003 reproduction; GO:0001775 cell activation; GO:0002252 immune effector process; GO:0002263 cell activation involved in immune response; GO:0002274 myeloid leukocyte activation; GO:0002275 myeloid cell activation involved in immune response; GO:0002283 neutrophil activation involved in immune response; GO:0002366 leukocyte activation involved in immune response; GO:0002376 immune system p…	GO:0005576 extracellular region; GO:0005615 extracellular space; GO:0005622 intracellular; GO:0005623 cell; GO:0005737 cytoplasm; GO:0005829 cytosol; GO:0005856 cytoskeleton; GO:0012505 endomembrane system; GO:0015629 actin cytoskeleton; GO:0030016 myofibril; GO:0030017 sarcomere; GO:0030141 secretory granule; GO:0031091 platelet alpha granule; GO:0031093 platelet alpha granule lumen; GO:0031410 …	GO:0003779 actin binding; GO:0003824 catalytic activity; GO:0004332 fructose-bisphosphate aldolase activity; GO:0005488 binding; GO:0005515 protein binding; GO:0008092 cytoskeletal protein binding; GO:0015631 tubulin binding; GO:0016829 lyase activity; GO:0016830 carbon-carbon lyase activity; GO:0016832 aldehyde-lyase activity; GO:0030246 carbohydrate binding; GO:0036094 small molecule binding; G…	PF00274	Fructose-bisphosphate aldolase class-I	G	KOG1557	Fructose-biphosphate aldolase
P04075	140	K	0.427	0.000895897	Down	Fructose-bisphosphate aldolase A OS=Homo sapiens OX=9606 GN=ALDOA PE=1 SV=2	ALDOA	1	0.00431042	100.84	2	K(1)DGADFAK	-1.0872	1.318	1.323	1.243	0.624	0.456	0.58	cytoplasm	K01623	ALDO; fructose-bisphosphate aldolase, class I [EC:4.1.2.13]	hsa04066 HIF-1 signaling pathway; hsa00010 Glycolysis / Gluconeogenesis; hsa00051 Fructose and mannose metabolism; hsa01200 Carbon metabolism; hsa00030 Pentose phosphate pathway; hsa01230 Biosynthesis of amino acids; hsa01100 Metabolic pathways	GO:0000003 reproduction; GO:0001775 cell activation; GO:0002252 immune effector process; GO:0002263 cell activation involved in immune response; GO:0002274 myeloid leukocyte activation; GO:0002275 myeloid cell activation involved in immune response; GO:0002283 neutrophil activation involved in immune response; GO:0002366 leukocyte activation involved in immune response; GO:0002376 immune system p…	GO:0005576 extracellular region; GO:0005615 extracellular space; GO:0005622 intracellular; GO:0005623 cell; GO:0005737 cytoplasm; GO:0005829 cytosol; GO:0005856 cytoskeleton; GO:0012505 endomembrane system; GO:0015629 actin cytoskeleton; GO:0030016 myofibril; GO:0030017 sarcomere; GO:0030141 secretory granule; GO:0031091 platelet alpha granule; GO:0031093 platelet alpha granule lumen; GO:0031410 …	GO:0003779 actin binding; GO:0003824 catalytic activity; GO:0004332 fructose-bisphosphate aldolase activity; GO:0005488 binding; GO:0005515 protein binding; GO:0008092 cytoskeletal protein binding; GO:0015631 tubulin binding; GO:0016829 lyase activity; GO:0016830 carbon-carbon lyase activity; GO:0016832 aldehyde-lyase activity; GO:0030246 carbohydrate binding; GO:0036094 small molecule binding; G…	PF00274	Fructose-bisphosphate aldolase class-I	G	KOG1557	Fructose-biphosphate aldolase
P04075	14	K	0.363	0.00130592	Down	Fructose-bisphosphate aldolase A OS=Homo sapiens OX=9606 GN=ALDOA PE=1 SV=2	ALDOA	1	0.000148121	139.02	2	K(1)ELSDIAHR	0.36705	1.424	1.381	1.221	0.537	0.379	0.545	cytoplasm	K01623	ALDO; fructose-bisphosphate aldolase, class I [EC:4.1.2.13]	hsa04066 HIF-1 signaling pathway; hsa00010 Glycolysis / Gluconeogenesis; hsa00051 Fructose and mannose metabolism; hsa01200 Carbon metabolism; hsa00030 Pentose phosphate pathway; hsa01230 Biosynthesis of amino acids; hsa01100 Metabolic pathways	GO:0000003 reproduction; GO:0001775 cell activation; GO:0002252 immune effector process; GO:0002263 cell activation involved in immune response; GO:0002274 myeloid leukocyte activation; GO:0002275 myeloid cell activation involved in immune response; GO:0002283 neutrophil activation involved in immune response; GO:0002366 leukocyte activation involved in immune response; GO:0002376 immune system p…	GO:0005576 extracellular region; GO:0005615 extracellular space; GO:0005622 intracellular; GO:0005623 cell; GO:0005737 cytoplasm; GO:0005829 cytosol; GO:0005856 cytoskeleton; GO:0012505 endomembrane system; GO:0015629 actin cytoskeleton; GO:0030016 myofibril; GO:0030017 sarcomere; GO:0030141 secretory granule; GO:0031091 platelet alpha granule; GO:0031093 platelet alpha granule lumen; GO:0031410 …	GO:0003779 actin binding; GO:0003824 catalytic activity; GO:0004332 fructose-bisphosphate aldolase activity; GO:0005488 binding; GO:0005515 protein binding; GO:0008092 cytoskeletal protein binding; GO:0015631 tubulin binding; GO:0016829 lyase activity; GO:0016830 carbon-carbon lyase activity; GO:0016832 aldehyde-lyase activity; GO:0030246 carbohydrate binding; GO:0036094 small molecule binding; G…	PF00274	Fructose-bisphosphate aldolase class-I	G	KOG1557	Fructose-biphosphate aldolase
P04075	13	K	0.448	0.00058833	Down	Fructose-bisphosphate aldolase A OS=Homo sapiens OX=9606 GN=ALDOA PE=1 SV=2	ALDOA	1	3.34295e-10	153.33	2	PYQYPALTPEQK(1)K	-0.29909	1.29	1.269	1.281	0.635	0.485	0.599	cytoplasm	K01623	ALDO; fructose-bisphosphate aldolase, class I [EC:4.1.2.13]	hsa04066 HIF-1 signaling pathway; hsa00010 Glycolysis / Gluconeogenesis; hsa00051 Fructose and mannose metabolism; hsa01200 Carbon metabolism; hsa00030 Pentose phosphate pathway; hsa01230 Biosynthesis of amino acids; hsa01100 Metabolic pathways	GO:0000003 reproduction; GO:0001775 cell activation; GO:0002252 immune effector process; GO:0002263 cell activation involved in immune response; GO:0002274 myeloid leukocyte activation; GO:0002275 myeloid cell activation involved in immune response; GO:0002283 neutrophil activation involved in immune response; GO:0002366 leukocyte activation involved in immune response; GO:0002376 immune system p…	GO:0005576 extracellular region; GO:0005615 extracellular space; GO:0005622 intracellular; GO:0005623 cell; GO:0005737 cytoplasm; GO:0005829 cytosol; GO:0005856 cytoskeleton; GO:0012505 endomembrane system; GO:0015629 actin cytoskeleton; GO:0030016 myofibril; GO:0030017 sarcomere; GO:0030141 secretory granule; GO:0031091 platelet alpha granule; GO:0031093 platelet alpha granule lumen; GO:0031410 …	GO:0003779 actin binding; GO:0003824 catalytic activity; GO:0004332 fructose-bisphosphate aldolase activity; GO:0005488 binding; GO:0005515 protein binding; GO:0008092 cytoskeletal protein binding; GO:0015631 tubulin binding; GO:0016829 lyase activity; GO:0016830 carbon-carbon lyase activity; GO:0016832 aldehyde-lyase activity; GO:0030246 carbohydrate binding; GO:0036094 small molecule binding; G…	PF00274	Fructose-bisphosphate aldolase class-I	G	KOG1557	Fructose-biphosphate aldolase
P04083	97	K	0.48	0.00587442	Down	Annexin A1 OS=Homo sapiens OX=9606 GN=ANXA1 PE=1 SV=2	ANXA1	0.999992	4.44341e-12	103.17	3	AAYLQETGKPLDETLK(1)K	1.1855	1.216	1.558	1.264	0.622		0.671	cytoplasm	K17091			GO:0000003 reproduction; GO:0000302 response to reactive oxygen species; GO:0001655 urogenital system development; GO:0001775 cell activation; GO:0001776 leukocyte homeostasis; GO:0001780 neutrophil homeostasis; GO:0001817 regulation of cytokine production; GO:0001818 negative regulation of cytokine production; GO:0001819 positive regulation of cytokine production; GO:0001889 liver development; G…	GO:0000323 lytic vacuole; GO:0001533 cornified envelope; GO:0005576 extracellular region; GO:0005615 extracellular space; GO:0005622 intracellular; GO:0005623 cell; GO:0005634 nucleus; GO:0005654 nucleoplasm; GO:0005737 cytoplasm; GO:0005739 mitochondrion; GO:0005740 mitochondrial envelope; GO:0005764 lysosome; GO:0005768 endosome; GO:0005769 early endosome; GO:0005773 vacuole; GO:0005829 cytosol…	GO:0003676 nucleic acid binding; GO:0003677 DNA binding; GO:0003697 single-stranded DNA binding; GO:0003824 catalytic activity; GO:0004857 enzyme inhibitor activity; GO:0004859 phospholipase inhibitor activity; GO:0005102 signaling receptor binding; GO:0005198 structural molecule activity; GO:0005488 binding; GO:0005509 calcium ion binding; GO:0005515 protein binding; GO:0005543 phospholipid bind…			U	KOG0819	Annexin
P04083	287	K	0.283	0.00282987	Down	Annexin A1 OS=Homo sapiens OX=9606 GN=ANXA1 PE=1 SV=2	ANXA1	1	4.43103e-05	92.445	2	LHQAMK(1)GVGTR	-0.045221	1.801	1.661	1.578	0.493	0.317	0.615	cytoplasm	K17091			GO:0000003 reproduction; GO:0000302 response to reactive oxygen species; GO:0001655 urogenital system development; GO:0001775 cell activation; GO:0001776 leukocyte homeostasis; GO:0001780 neutrophil homeostasis; GO:0001817 regulation of cytokine production; GO:0001818 negative regulation of cytokine production; GO:0001819 positive regulation of cytokine production; GO:0001889 liver development; G…	GO:0000323 lytic vacuole; GO:0001533 cornified envelope; GO:0005576 extracellular region; GO:0005615 extracellular space; GO:0005622 intracellular; GO:0005623 cell; GO:0005634 nucleus; GO:0005654 nucleoplasm; GO:0005737 cytoplasm; GO:0005739 mitochondrion; GO:0005740 mitochondrial envelope; GO:0005764 lysosome; GO:0005768 endosome; GO:0005769 early endosome; GO:0005773 vacuole; GO:0005829 cytosol…	GO:0003676 nucleic acid binding; GO:0003677 DNA binding; GO:0003697 single-stranded DNA binding; GO:0003824 catalytic activity; GO:0004857 enzyme inhibitor activity; GO:0004859 phospholipase inhibitor activity; GO:0005102 signaling receptor binding; GO:0005198 structural molecule activity; GO:0005488 binding; GO:0005509 calcium ion binding; GO:0005515 protein binding; GO:0005543 phospholipid bind…			U	KOG0819	Annexin
P04083	185	K	0.396	0.00263095	Down	Annexin A1 OS=Homo sapiens OX=9606 GN=ANXA1 PE=1 SV=2	ANXA1	1	6.4225e-16	173.07	2	NALLSLAK(1)GDR	-0.61579	1.479	1.592	1.473	0.65	0.447	0.702	cytoplasm	K17091			GO:0000003 reproduction; GO:0000302 response to reactive oxygen species; GO:0001655 urogenital system development; GO:0001775 cell activation; GO:0001776 leukocyte homeostasis; GO:0001780 neutrophil homeostasis; GO:0001817 regulation of cytokine production; GO:0001818 negative regulation of cytokine production; GO:0001819 positive regulation of cytokine production; GO:0001889 liver development; G…	GO:0000323 lytic vacuole; GO:0001533 cornified envelope; GO:0005576 extracellular region; GO:0005615 extracellular space; GO:0005622 intracellular; GO:0005623 cell; GO:0005634 nucleus; GO:0005654 nucleoplasm; GO:0005737 cytoplasm; GO:0005739 mitochondrion; GO:0005740 mitochondrial envelope; GO:0005764 lysosome; GO:0005768 endosome; GO:0005769 early endosome; GO:0005773 vacuole; GO:0005829 cytosol…	GO:0003676 nucleic acid binding; GO:0003677 DNA binding; GO:0003697 single-stranded DNA binding; GO:0003824 catalytic activity; GO:0004857 enzyme inhibitor activity; GO:0004859 phospholipase inhibitor activity; GO:0005102 signaling receptor binding; GO:0005198 structural molecule activity; GO:0005488 binding; GO:0005509 calcium ion binding; GO:0005515 protein binding; GO:0005543 phospholipid bind…			U	KOG0819	Annexin
P04083	239	K	0.369	0.00265156	Down	Annexin A1 OS=Homo sapiens OX=9606 GN=ANXA1 PE=1 SV=2	ANXA1	1	0.012818	79.809	2	VFQK(1)YTK	0.80989	1.599	1.346	1.397	0.474		0.594	cytoplasm	K17091			GO:0000003 reproduction; GO:0000302 response to reactive oxygen species; GO:0001655 urogenital system development; GO:0001775 cell activation; GO:0001776 leukocyte homeostasis; GO:0001780 neutrophil homeostasis; GO:0001817 regulation of cytokine production; GO:0001818 negative regulation of cytokine production; GO:0001819 positive regulation of cytokine production; GO:0001889 liver development; G…	GO:0000323 lytic vacuole; GO:0001533 cornified envelope; GO:0005576 extracellular region; GO:0005615 extracellular space; GO:0005622 intracellular; GO:0005623 cell; GO:0005634 nucleus; GO:0005654 nucleoplasm; GO:0005737 cytoplasm; GO:0005739 mitochondrion; GO:0005740 mitochondrial envelope; GO:0005764 lysosome; GO:0005768 endosome; GO:0005769 early endosome; GO:0005773 vacuole; GO:0005829 cytosol…	GO:0003676 nucleic acid binding; GO:0003677 DNA binding; GO:0003697 single-stranded DNA binding; GO:0003824 catalytic activity; GO:0004857 enzyme inhibitor activity; GO:0004859 phospholipase inhibitor activity; GO:0005102 signaling receptor binding; GO:0005198 structural molecule activity; GO:0005488 binding; GO:0005509 calcium ion binding; GO:0005515 protein binding; GO:0005543 phospholipid bind…			U	KOG0819	Annexin
P04181	107	K	0.378	0.000362455	Down	Ornithine aminotransferase, mitochondrial OS=Homo sapiens OX=9606 GN=OAT PE=1 SV=1	OAT	1	1.5622e-15	156.14	2	SQVDK(1)LTLTSR	-0.45717	1.25	1.114	1.079	0.472	0.372	0.458	mitochondria	K00819	rocD; ornithine--oxo-acid transaminase [EC:2.6.1.13]	hsa00330 Arginine and proline metabolism; hsa01100 Metabolic pathways	GO:0003008 system process; GO:0006082 organic acid metabolic process; GO:0006520 cellular amino acid metabolic process; GO:0006591 ornithine metabolic process; GO:0006807 nitrogen compound metabolic process; GO:0007600 sensory perception; GO:0007601 visual perception; GO:0008152 metabolic process; GO:0008652 cellular amino acid biosynthetic process; GO:0009058 biosynthetic process; GO:0009987 cel…	GO:0005622 intracellular; GO:0005623 cell; GO:0005634 nucleus; GO:0005654 nucleoplasm; GO:0005737 cytoplasm; GO:0005739 mitochondrion; GO:0005759 mitochondrial matrix; GO:0031974 membrane-enclosed lumen; GO:0031981 nuclear lumen; GO:0043226 organelle; GO:0043227 membrane-bounded organelle; GO:0043229 intracellular organelle; GO:0043231 intracellular membrane-bounded organelle; GO:0043233 organell…	GO:0003824 catalytic activity; GO:0003992 N2-acetyl-L-ornithine:2-oxoglutarate 5-aminotransferase activity; GO:0004587 ornithine-oxo-acid transaminase activity; GO:0005488 binding; GO:0005515 protein binding; GO:0008144 drug binding; GO:0008483 transaminase activity; GO:0016740 transferase activity; GO:0016769 transferase activity, transferring nitrogenous groups; GO:0019842 vitamin binding; GO:0…	PF00202	Aminotransferase class-III	E	KOG1402	Ornithine aminotransferase
P04406	117	K	0.324	0.00553758	Down	Glyceraldehyde-3-phosphate dehydrogenase OS=Homo sapiens OX=9606 GN=GAPDH PE=1 SV=3	GAPDH	1	1.26851e-06	129.72	2	AGAHLQGGAK(1)R	-3.0419	1.607	1.447	1.224	0.437	0.319	0.632	cytoplasm	K00134	GAPDH; glyceraldehyde 3-phosphate dehydrogenase (phosphorylating) [EC:1.2.1.12]	hsa05415 Diabetic cardiomyopathy; hsa05010 Alzheimer disease; hsa05132 Salmonella infection; hsa04066 HIF-1 signaling pathway; hsa00010 Glycolysis / Gluconeogenesis; hsa05130 Pathogenic Escherichia coli infection; hsa01200 Carbon metabolism; hsa01230 Biosynthesis of amino acids; hsa01100 Metabolic pathways	GO:0000226 microtubule cytoskeleton organization; GO:0001817 regulation of cytokine production; GO:0001819 positive regulation of cytokine production; GO:0001906 cell killing; GO:0001907 killing by symbiont of host cells; GO:0002376 immune system process; GO:0002791 regulation of peptide secretion; GO:0002793 positive regulation of peptide secretion; GO:0005975 carbohydrate metabolic process; GO:…	GO:0005622 intracellular; GO:0005623 cell; GO:0005634 nucleus; GO:0005635 nuclear envelope; GO:0005737 cytoplasm; GO:0005811 lipid droplet; GO:0005829 cytosol; GO:0005856 cytoskeleton; GO:0005886 plasma membrane; GO:0012505 endomembrane system; GO:0015630 microtubule cytoskeleton; GO:0016020 membrane; GO:0031090 organelle membrane; GO:0031965 nuclear membrane; GO:0031967 organelle envelope; GO:00…	GO:0003824 catalytic activity; GO:0004365 glyceraldehyde-3-phosphate dehydrogenase (NAD+) (phosphorylating) activity; GO:0004857 enzyme inhibitor activity; GO:0004866 endopeptidase inhibitor activity; GO:0005488 binding; GO:0005515 protein binding; GO:0008017 microtubule binding; GO:0008092 cytoskeletal protein binding; GO:0015631 tubulin binding; GO:0016491 oxidoreductase activity; GO:0016620 ox…	PF00044; PF02800	Glyceraldehyde 3-phosphate dehydrogenase, NAD binding domain; Glyceraldehyde 3-phosphate dehydrogenase, C-terminal domain	G	KOG0657	Glyceraldehyde 3-phosphate dehydrogenase
P04406	263	K	0.482	0.0019304	Down	Glyceraldehyde-3-phosphate dehydrogenase OS=Homo sapiens OX=9606 GN=GAPDH PE=1 SV=3	GAPDH	1	2.28565e-11	155.57	2	VVK(1)QASEGPLK	-0.55883	1.377	1.276	1.22	0.68	0.51	0.678	cytoplasm	K00134	GAPDH; glyceraldehyde 3-phosphate dehydrogenase (phosphorylating) [EC:1.2.1.12]	hsa05415 Diabetic cardiomyopathy; hsa05010 Alzheimer disease; hsa05132 Salmonella infection; hsa04066 HIF-1 signaling pathway; hsa00010 Glycolysis / Gluconeogenesis; hsa05130 Pathogenic Escherichia coli infection; hsa01200 Carbon metabolism; hsa01230 Biosynthesis of amino acids; hsa01100 Metabolic pathways	GO:0000226 microtubule cytoskeleton organization; GO:0001817 regulation of cytokine production; GO:0001819 positive regulation of cytokine production; GO:0001906 cell killing; GO:0001907 killing by symbiont of host cells; GO:0002376 immune system process; GO:0002791 regulation of peptide secretion; GO:0002793 positive regulation of peptide secretion; GO:0005975 carbohydrate metabolic process; GO:…	GO:0005622 intracellular; GO:0005623 cell; GO:0005634 nucleus; GO:0005635 nuclear envelope; GO:0005737 cytoplasm; GO:0005811 lipid droplet; GO:0005829 cytosol; GO:0005856 cytoskeleton; GO:0005886 plasma membrane; GO:0012505 endomembrane system; GO:0015630 microtubule cytoskeleton; GO:0016020 membrane; GO:0031090 organelle membrane; GO:0031965 nuclear membrane; GO:0031967 organelle envelope; GO:00…	GO:0003824 catalytic activity; GO:0004365 glyceraldehyde-3-phosphate dehydrogenase (NAD+) (phosphorylating) activity; GO:0004857 enzyme inhibitor activity; GO:0004866 endopeptidase inhibitor activity; GO:0005488 binding; GO:0005515 protein binding; GO:0008017 microtubule binding; GO:0008092 cytoskeletal protein binding; GO:0015631 tubulin binding; GO:0016491 oxidoreductase activity; GO:0016620 ox…	PF00044; PF02800	Glyceraldehyde 3-phosphate dehydrogenase, NAD binding domain; Glyceraldehyde 3-phosphate dehydrogenase, C-terminal domain	G	KOG0657	Glyceraldehyde 3-phosphate dehydrogenase
P04406	254	K	0.483	0.00693422	Down	Glyceraldehyde-3-phosphate dehydrogenase OS=Homo sapiens OX=9606 GN=GAPDH PE=1 SV=3	GAPDH	0.996951	0.000792091	82.437	2	LEK(0.003)PAK(0.997)YDDIK	0.96836	1.373		1.217	0.62		0.63	cytoplasm	K00134	GAPDH; glyceraldehyde 3-phosphate dehydrogenase (phosphorylating) [EC:1.2.1.12]	hsa05415 Diabetic cardiomyopathy; hsa05010 Alzheimer disease; hsa05132 Salmonella infection; hsa04066 HIF-1 signaling pathway; hsa00010 Glycolysis / Gluconeogenesis; hsa05130 Pathogenic Escherichia coli infection; hsa01200 Carbon metabolism; hsa01230 Biosynthesis of amino acids; hsa01100 Metabolic pathways	GO:0000226 microtubule cytoskeleton organization; GO:0001817 regulation of cytokine production; GO:0001819 positive regulation of cytokine production; GO:0001906 cell killing; GO:0001907 killing by symbiont of host cells; GO:0002376 immune system process; GO:0002791 regulation of peptide secretion; GO:0002793 positive regulation of peptide secretion; GO:0005975 carbohydrate metabolic process; GO:…	GO:0005622 intracellular; GO:0005623 cell; GO:0005634 nucleus; GO:0005635 nuclear envelope; GO:0005737 cytoplasm; GO:0005811 lipid droplet; GO:0005829 cytosol; GO:0005856 cytoskeleton; GO:0005886 plasma membrane; GO:0012505 endomembrane system; GO:0015630 microtubule cytoskeleton; GO:0016020 membrane; GO:0031090 organelle membrane; GO:0031965 nuclear membrane; GO:0031967 organelle envelope; GO:00…	GO:0003824 catalytic activity; GO:0004365 glyceraldehyde-3-phosphate dehydrogenase (NAD+) (phosphorylating) activity; GO:0004857 enzyme inhibitor activity; GO:0004866 endopeptidase inhibitor activity; GO:0005488 binding; GO:0005515 protein binding; GO:0008017 microtubule binding; GO:0008092 cytoskeletal protein binding; GO:0015631 tubulin binding; GO:0016491 oxidoreductase activity; GO:0016620 ox…	PF00044; PF02800	Glyceraldehyde 3-phosphate dehydrogenase, NAD binding domain; Glyceraldehyde 3-phosphate dehydrogenase, C-terminal domain	G	KOG0657	Glyceraldehyde 3-phosphate dehydrogenase
P04406	194	K	0.547	0.0060634	Down	Glyceraldehyde-3-phosphate dehydrogenase OS=Homo sapiens OX=9606 GN=GAPDH PE=1 SV=3	GAPDH	1	1.91768e-15	175.07	2	TVDGPSGK(1)LWR	-0.53017	1.318	1.194	1.221	0.773	0.539	0.73	cytoplasm	K00134	GAPDH; glyceraldehyde 3-phosphate dehydrogenase (phosphorylating) [EC:1.2.1.12]	hsa05415 Diabetic cardiomyopathy; hsa05010 Alzheimer disease; hsa05132 Salmonella infection; hsa04066 HIF-1 signaling pathway; hsa00010 Glycolysis / Gluconeogenesis; hsa05130 Pathogenic Escherichia coli infection; hsa01200 Carbon metabolism; hsa01230 Biosynthesis of amino acids; hsa01100 Metabolic pathways	GO:0000226 microtubule cytoskeleton organization; GO:0001817 regulation of cytokine production; GO:0001819 positive regulation of cytokine production; GO:0001906 cell killing; GO:0001907 killing by symbiont of host cells; GO:0002376 immune system process; GO:0002791 regulation of peptide secretion; GO:0002793 positive regulation of peptide secretion; GO:0005975 carbohydrate metabolic process; GO:…	GO:0005622 intracellular; GO:0005623 cell; GO:0005634 nucleus; GO:0005635 nuclear envelope; GO:0005737 cytoplasm; GO:0005811 lipid droplet; GO:0005829 cytosol; GO:0005856 cytoskeleton; GO:0005886 plasma membrane; GO:0012505 endomembrane system; GO:0015630 microtubule cytoskeleton; GO:0016020 membrane; GO:0031090 organelle membrane; GO:0031965 nuclear membrane; GO:0031967 organelle envelope; GO:00…	GO:0003824 catalytic activity; GO:0004365 glyceraldehyde-3-phosphate dehydrogenase (NAD+) (phosphorylating) activity; GO:0004857 enzyme inhibitor activity; GO:0004866 endopeptidase inhibitor activity; GO:0005488 binding; GO:0005515 protein binding; GO:0008017 microtubule binding; GO:0008092 cytoskeletal protein binding; GO:0015631 tubulin binding; GO:0016491 oxidoreductase activity; GO:0016620 ox…	PF00044; PF02800	Glyceraldehyde 3-phosphate dehydrogenase, NAD binding domain; Glyceraldehyde 3-phosphate dehydrogenase, C-terminal domain	G	KOG0657	Glyceraldehyde 3-phosphate dehydrogenase
P04792	114	K	0.131	0.000521841	Down	Heat shock protein beta-1 OS=Homo sapiens OX=9606 GN=HSPB1 PE=1 SV=2	HSPB1	1	3.8741e-11	163.59	2	TK(1)DGVVEITGK	1.8311	1.179	1.083	0.872	0.146		0.128	nucleus	K04455	HSPB1; heat shock protein beta-1	hsa05146 Amoebiasis; hsa04370 VEGF signaling pathway; hsa04010 MAPK signaling pathway	GO:0000003 reproduction; GO:0000302 response to reactive oxygen species; GO:0001101 response to acid chemical; GO:0001817 regulation of cytokine production; GO:0001819 positive regulation of cytokine production; GO:0001932 regulation of protein phosphorylation; GO:0001933 negative regulation of protein phosphorylation; GO:0002931 response to ischemia; GO:0006417 regulation of translation; GO:0006…	GO:0000502 proteasome complex; GO:0005622 intracellular; GO:0005623 cell; GO:0005634 nucleus; GO:0005737 cytoplasm; GO:0005829 cytosol; GO:0005856 cytoskeleton; GO:0005886 plasma membrane; GO:0014069 postsynaptic density; GO:0016020 membrane; GO:0030016 myofibril; GO:0030017 sarcomere; GO:0030018 Z disc; GO:0030424 axon; GO:0030425 dendrite; GO:0031430 M band; GO:0031672 A band; GO:0031674 I band…	GO:0004857 enzyme inhibitor activity; GO:0004860 protein kinase inhibitor activity; GO:0005080 protein kinase C binding; GO:0005488 binding; GO:0005515 protein binding; GO:0008426 protein kinase C inhibitor activity; GO:0019207 kinase regulator activity; GO:0019210 kinase inhibitor activity; GO:0019887 protein kinase regulator activity; GO:0019899 enzyme binding; GO:0019900 kinase binding; GO:001…			O	KOG3591	Alpha crystallins
P04843	187	K	0.448	0.000959358	Down	Dolichyl-diphosphooligosaccharide--protein glycosyltransferase subunit 1 OS=Homo sapiens OX=9606 GN=RPN1 PE=1 SV=1	RPN1	1	1.33063e-10	156.73	2	NVESYTK(1)LGNPTR	-0.18836	1.397	1.302	1.385	0.684	0.507	0.638	endoplasmic reticulum	K12666	OST1; oligosaccharyltransferase complex subunit alpha (ribophorin I)	hsa00510 N-Glycan biosynthesis; hsa00513 Various types of N-glycan biosynthesis; hsa04141 Protein processing in endoplasmic reticulum; hsa01100 Metabolic pathways	GO:0006464 cellular protein modification process; GO:0006486 protein glycosylation; GO:0006487 protein N-linked glycosylation; GO:0006807 nitrogen compound metabolic process; GO:0006810 transport; GO:0008152 metabolic process; GO:0009058 biosynthetic process; GO:0009059 macromolecule biosynthetic process; GO:0009100 glycoprotein metabolic process; GO:0009101 glycoprotein biosynthetic process; GO:…	GO:0005622 intracellular; GO:0005623 cell; GO:0005737 cytoplasm; GO:0005783 endoplasmic reticulum; GO:0005789 endoplasmic reticulum membrane; GO:0005791 rough endoplasmic reticulum; GO:0005829 cytosol; GO:0008250 oligosaccharyltransferase complex; GO:0012505 endomembrane system; GO:0016020 membrane; GO:0031410 cytoplasmic vesicle; GO:0031982 vesicle; GO:0031984 organelle subcompartment; GO:003299…	GO:0003824 catalytic activity; GO:0004576 oligosaccharyl transferase activity; GO:0004579 dolichyl-diphosphooligosaccharide-protein glycotransferase activity; GO:0016740 transferase activity; GO:0016757 transferase activity, transferring glycosyl groups; GO:0016758 transferase activity, transferring hexosyl groups;			O	KOG2291	Oligosaccharyltransferase, alpha subunit (ribophorin I)
P05141	268	K	0.502	0.000416585	Down	ADP/ATP translocase 2 OS=Homo sapiens OX=9606 GN=SLC25A5 PE=1 SV=7	SLC25A5	1	1.70429e-06	108.3	2	DEGGK(1)AFFK	-0.10915	1.322	1.269	1.439	0.725	0.609	0.691	cytoplasm	K05863	SLC25A4S; solute carrier family 25 (mitochondrial adenine nucleotide translocator), member 4/5/6/31	hsa05017 Spinocerebellar ataxia; hsa04613 Neutrophil extracellular trap formation; hsa05208 Chemical carcinogenesis - reactive oxygen species; hsa05016 Huntington disease; hsa04020 Calcium signaling pathway; hsa05164 Influenza A; hsa05166 Human T-cell leukemia virus 1 infection; hsa05415 Diabetic cardiomyopathy; hsa05012 Parkinson disease; hsa05010 Alzheimer disease; hsa04218 Cellular senescence;…	GO:0002791 regulation of peptide secretion; GO:0006810 transport; GO:0006811 ion transport; GO:0006820 anion transport; GO:0006839 mitochondrial transport; GO:0006855 drug transmembrane transport; GO:0006862 nucleotide transport; GO:0006863 purine nucleobase transport; GO:0006996 organelle organization; GO:0007005 mitochondrion organization; GO:0007006 mitochondrial membrane organization; GO:0008…	GO:0005622 intracellular; GO:0005623 cell; GO:0005737 cytoplasm; GO:0005739 mitochondrion; GO:0005740 mitochondrial envelope; GO:0005743 mitochondrial inner membrane; GO:0005759 mitochondrial matrix; GO:0005819 spindle; GO:0005856 cytoskeleton; GO:0005886 plasma membrane; GO:0005887 integral component of plasma membrane; GO:0009295 nucleoid; GO:0015630 microtubule cytoskeleton; GO:0016020 membran…	GO:0000295 adenine nucleotide transmembrane transporter activity; GO:0005215 transporter activity; GO:0005345 purine nucleobase transmembrane transporter activity; GO:0005346 purine ribonucleotide transmembrane transporter activity; GO:0005347 ATP transmembrane transporter activity; GO:0005471 ATP:ADP antiporter activity; GO:0005488 binding; GO:0005515 protein binding; GO:0008509 anion transmembr…			C	KOG0749	Mitochondrial ADP/ATP carrier proteins
P05141	96	K	0.652	0.0396891	Down	ADP/ATP translocase 2 OS=Homo sapiens OX=9606 GN=SLC25A5 PE=1 SV=7	SLC25A5	1	5.41227e-05	108.4	2	YK(1)QIFLGGVDK	-0.50912	1.154	1.16	1.337	0.92	0.591	0.871	cytoplasm	K05863	SLC25A4S; solute carrier family 25 (mitochondrial adenine nucleotide translocator), member 4/5/6/31	hsa05017 Spinocerebellar ataxia; hsa04613 Neutrophil extracellular trap formation; hsa05208 Chemical carcinogenesis - reactive oxygen species; hsa05016 Huntington disease; hsa04020 Calcium signaling pathway; hsa05164 Influenza A; hsa05166 Human T-cell leukemia virus 1 infection; hsa05415 Diabetic cardiomyopathy; hsa05012 Parkinson disease; hsa05010 Alzheimer disease; hsa04218 Cellular senescence;…	GO:0002791 regulation of peptide secretion; GO:0006810 transport; GO:0006811 ion transport; GO:0006820 anion transport; GO:0006839 mitochondrial transport; GO:0006855 drug transmembrane transport; GO:0006862 nucleotide transport; GO:0006863 purine nucleobase transport; GO:0006996 organelle organization; GO:0007005 mitochondrion organization; GO:0007006 mitochondrial membrane organization; GO:0008…	GO:0005622 intracellular; GO:0005623 cell; GO:0005737 cytoplasm; GO:0005739 mitochondrion; GO:0005740 mitochondrial envelope; GO:0005743 mitochondrial inner membrane; GO:0005759 mitochondrial matrix; GO:0005819 spindle; GO:0005856 cytoskeleton; GO:0005886 plasma membrane; GO:0005887 integral component of plasma membrane; GO:0009295 nucleoid; GO:0015630 microtubule cytoskeleton; GO:0016020 membran…	GO:0000295 adenine nucleotide transmembrane transporter activity; GO:0005215 transporter activity; GO:0005345 purine nucleobase transmembrane transporter activity; GO:0005346 purine ribonucleotide transmembrane transporter activity; GO:0005347 ATP transmembrane transporter activity; GO:0005471 ATP:ADP antiporter activity; GO:0005488 binding; GO:0005515 protein binding; GO:0008509 anion transmembr…			C	KOG0749	Mitochondrial ADP/ATP carrier proteins
P05141	105	K	0.651	0.00642538	Down	ADP/ATP translocase 2 OS=Homo sapiens OX=9606 GN=SLC25A5 PE=1 SV=7	SLC25A5	1	1.14445e-06	170.69	2	QIFLGGVDK(1)R	0.06645	1.317	1.101	1.241	0.89	0.716	0.775	cytoplasm	K05863	SLC25A4S; solute carrier family 25 (mitochondrial adenine nucleotide translocator), member 4/5/6/31	hsa05017 Spinocerebellar ataxia; hsa04613 Neutrophil extracellular trap formation; hsa05208 Chemical carcinogenesis - reactive oxygen species; hsa05016 Huntington disease; hsa04020 Calcium signaling pathway; hsa05164 Influenza A; hsa05166 Human T-cell leukemia virus 1 infection; hsa05415 Diabetic cardiomyopathy; hsa05012 Parkinson disease; hsa05010 Alzheimer disease; hsa04218 Cellular senescence;…	GO:0002791 regulation of peptide secretion; GO:0006810 transport; GO:0006811 ion transport; GO:0006820 anion transport; GO:0006839 mitochondrial transport; GO:0006855 drug transmembrane transport; GO:0006862 nucleotide transport; GO:0006863 purine nucleobase transport; GO:0006996 organelle organization; GO:0007005 mitochondrion organization; GO:0007006 mitochondrial membrane organization; GO:0008…	GO:0005622 intracellular; GO:0005623 cell; GO:0005737 cytoplasm; GO:0005739 mitochondrion; GO:0005740 mitochondrial envelope; GO:0005743 mitochondrial inner membrane; GO:0005759 mitochondrial matrix; GO:0005819 spindle; GO:0005856 cytoskeleton; GO:0005886 plasma membrane; GO:0005887 integral component of plasma membrane; GO:0009295 nucleoid; GO:0015630 microtubule cytoskeleton; GO:0016020 membran…	GO:0000295 adenine nucleotide transmembrane transporter activity; GO:0005215 transporter activity; GO:0005345 purine nucleobase transmembrane transporter activity; GO:0005346 purine ribonucleotide transmembrane transporter activity; GO:0005347 ATP transmembrane transporter activity; GO:0005471 ATP:ADP antiporter activity; GO:0005488 binding; GO:0005515 protein binding; GO:0008509 anion transmembr…			C	KOG0749	Mitochondrial ADP/ATP carrier proteins
P05141	147	K	0.293	0.00710444	Down	ADP/ATP translocase 2 OS=Homo sapiens OX=9606 GN=SLC25A5 PE=1 SV=7	SLC25A5	1	7.46509e-05	101.64	2	LAADVGK(1)AGAER	-1.0754	1.624	1.593	1.051	0.418		0.416	cytoplasm	K05863	SLC25A4S; solute carrier family 25 (mitochondrial adenine nucleotide translocator), member 4/5/6/31	hsa05017 Spinocerebellar ataxia; hsa04613 Neutrophil extracellular trap formation; hsa05208 Chemical carcinogenesis - reactive oxygen species; hsa05016 Huntington disease; hsa04020 Calcium signaling pathway; hsa05164 Influenza A; hsa05166 Human T-cell leukemia virus 1 infection; hsa05415 Diabetic cardiomyopathy; hsa05012 Parkinson disease; hsa05010 Alzheimer disease; hsa04218 Cellular senescence;…	GO:0002791 regulation of peptide secretion; GO:0006810 transport; GO:0006811 ion transport; GO:0006820 anion transport; GO:0006839 mitochondrial transport; GO:0006855 drug transmembrane transport; GO:0006862 nucleotide transport; GO:0006863 purine nucleobase transport; GO:0006996 organelle organization; GO:0007005 mitochondrion organization; GO:0007006 mitochondrial membrane organization; GO:0008…	GO:0005622 intracellular; GO:0005623 cell; GO:0005737 cytoplasm; GO:0005739 mitochondrion; GO:0005740 mitochondrial envelope; GO:0005743 mitochondrial inner membrane; GO:0005759 mitochondrial matrix; GO:0005819 spindle; GO:0005856 cytoskeleton; GO:0005886 plasma membrane; GO:0005887 integral component of plasma membrane; GO:0009295 nucleoid; GO:0015630 microtubule cytoskeleton; GO:0016020 membran…	GO:0000295 adenine nucleotide transmembrane transporter activity; GO:0005215 transporter activity; GO:0005345 purine nucleobase transmembrane transporter activity; GO:0005346 purine ribonucleotide transmembrane transporter activity; GO:0005347 ATP transmembrane transporter activity; GO:0005471 ATP:ADP antiporter activity; GO:0005488 binding; GO:0005515 protein binding; GO:0008509 anion transmembr…			C	KOG0749	Mitochondrial ADP/ATP carrier proteins
P05166	99	K	1.579	0.0124997	Up	Propionyl-CoA carboxylase beta chain, mitochondrial OS=Homo sapiens OX=9606 GN=PCCB PE=1 SV=3	PCCB	1	2.81096e-07	163.43	2	CADFGMAADK(1)NK	-0.033566	0.612	0.717	0.752	1.164	0.919	1.202	mitochondria	K01966	PCCB; propionyl-CoA carboxylase beta chain [EC:6.4.1.3 2.1.3.15]	hsa00640 Propanoate metabolism; hsa01200 Carbon metabolism; hsa00630 Glyoxylate and dicarboxylate metabolism; hsa00280 Valine, leucine and isoleucine degradation; hsa01100 Metabolic pathways	GO:0006082 organic acid metabolic process; GO:0006520 cellular amino acid metabolic process; GO:0006629 lipid metabolic process; GO:0006631 fatty acid metabolic process; GO:0006732 coenzyme metabolic process; GO:0006766 vitamin metabolic process; GO:0006767 water-soluble vitamin metabolic process; GO:0006768 biotin metabolic process; GO:0006790 sulfur compound metabolic process; GO:0006807 nitrog…	GO:0005622 intracellular; GO:0005623 cell; GO:0005737 cytoplasm; GO:0005739 mitochondrion; GO:0005759 mitochondrial matrix; GO:0005829 cytosol; GO:0031974 membrane-enclosed lumen; GO:0043226 organelle; GO:0043227 membrane-bounded organelle; GO:0043229 intracellular organelle; GO:0043231 intracellular membrane-bounded organelle; GO:0043233 organelle lumen; GO:0070013 intracellular organelle lumen;	GO:0003824 catalytic activity; GO:0004658 propionyl-CoA carboxylase activity; GO:0016421 CoA carboxylase activity; GO:0016874 ligase activity; GO:0016885 ligase activity, forming carbon-carbon bonds;			C	KOG0540	3-Methylcrotonyl-CoA carboxylase, non-biotin containing subunit/Acetyl-CoA carboxylase carboxyl transferase, subunit beta
P05783	215	K	0.344	0.00874654	Down	Keratin, type I cytoskeletal 18 OS=Homo sapiens OX=9606 GN=KRT18 PE=1 SV=2	KRT18	1	0.00403352	83.623	2	K(1)NHEEEVK	-1.6472	1.688	1.257	1.075	0.338	0.415	0.631	mitochondria	K07604	KRT1; type I keratin, acidic	hsa05150 Staphylococcus aureus infection; hsa04915 Estrogen signaling pathway	GO:0006810 transport; GO:0006892 post-Golgi vesicle-mediated transport; GO:0006893 Golgi to plasma membrane transport; GO:0006915 apoptotic process; GO:0006996 organelle organization; GO:0007010 cytoskeleton organization; GO:0007154 cell communication; GO:0007165 signal transduction; GO:0007166 cell surface receptor signaling pathway; GO:0007275 multicellular organism development; GO:0008104 prot…	GO:0005622 intracellular; GO:0005623 cell; GO:0005634 nucleus; GO:0005730 nucleolus; GO:0005737 cytoplasm; GO:0005813 centrosome; GO:0005815 microtubule organizing center; GO:0005829 cytosol; GO:0005856 cytoskeleton; GO:0005882 intermediate filament; GO:0015630 microtubule cytoskeleton; GO:0031974 membrane-enclosed lumen; GO:0031981 nuclear lumen; GO:0034451 centriolar satellite; GO:0043226 organ…	GO:0005488 binding; GO:0005515 protein binding; GO:0097110 scaffold protein binding;
P05783	187	K	0.3	0.00221548	Down	Keratin, type I cytoskeletal 18 OS=Homo sapiens OX=9606 GN=KRT18 PE=1 SV=2	KRT18	1	0.00115505	68.49	2	K(1)VIDDTNITR	-0.53259	1.43	1.37	1.272	0.506	0.431	0.283	mitochondria	K07604	KRT1; type I keratin, acidic	hsa05150 Staphylococcus aureus infection; hsa04915 Estrogen signaling pathway	GO:0006810 transport; GO:0006892 post-Golgi vesicle-mediated transport; GO:0006893 Golgi to plasma membrane transport; GO:0006915 apoptotic process; GO:0006996 organelle organization; GO:0007010 cytoskeleton organization; GO:0007154 cell communication; GO:0007165 signal transduction; GO:0007166 cell surface receptor signaling pathway; GO:0007275 multicellular organism development; GO:0008104 prot…	GO:0005622 intracellular; GO:0005623 cell; GO:0005634 nucleus; GO:0005730 nucleolus; GO:0005737 cytoplasm; GO:0005813 centrosome; GO:0005815 microtubule organizing center; GO:0005829 cytosol; GO:0005856 cytoskeleton; GO:0005882 intermediate filament; GO:0015630 microtubule cytoskeleton; GO:0031974 membrane-enclosed lumen; GO:0031981 nuclear lumen; GO:0034451 centriolar satellite; GO:0043226 organ…	GO:0005488 binding; GO:0005515 protein binding; GO:0097110 scaffold protein binding;
P06576	426	K	0.614	0.00199506	Down	ATP synthase subunit beta, mitochondrial OS=Homo sapiens OX=9606 GN=ATP5F1B PE=1 SV=3	ATP5F1B	1	6.49707e-07	129.28	2	GVQK(1)ILQDYK	0.25604	1.111	1.299	1.349	0.817	0.732	0.758	mitochondria	K02133	ATPeF1B; F-type H+-transporting ATPase subunit beta [EC:7.1.2.2]	hsa05208 Chemical carcinogenesis - reactive oxygen species; hsa05016 Huntington disease; hsa00190 Oxidative phosphorylation; hsa05415 Diabetic cardiomyopathy; hsa05012 Parkinson disease; hsa05010 Alzheimer disease; hsa04714 Thermogenesis; hsa05022 Pathways of neurodegeneration - multiple diseases; hsa05014 Amyotrophic lateral sclerosis; hsa05020 Prion disease; hsa01100 Metabolic pathways	GO:0001525 angiogenesis; GO:0001568 blood vessel development; GO:0001944 vasculature development; GO:0006091 generation of precursor metabolites and energy; GO:0006119 oxidative phosphorylation; GO:0006139 nucleobase-containing compound metabolic process; GO:0006163 purine nucleotide metabolic process; GO:0006164 purine nucleotide biosynthetic process; GO:0006725 cellular aromatic compound metabo…	GO:0000275 mitochondrial proton-transporting ATP synthase complex, catalytic sector F(1); GO:0005622 intracellular; GO:0005623 cell; GO:0005737 cytoplasm; GO:0005739 mitochondrion; GO:0005740 mitochondrial envelope; GO:0005743 mitochondrial inner membrane; GO:0005753 mitochondrial proton-transporting ATP synthase complex; GO:0005754 mitochondrial proton-transporting ATP synthase, catalytic core; …	GO:0003824 catalytic activity; GO:0005102 signaling receptor binding; GO:0005215 transporter activity; GO:0005488 binding; GO:0005515 protein binding; GO:0008324 cation transmembrane transporter activity; GO:0015075 ion transmembrane transporter activity; GO:0015077 monovalent inorganic cation transmembrane transporter activity; GO:0015078 proton transmembrane transporter activity; GO:0015318 ino…	PF02874; PF00006	ATP synthase alpha/beta family, beta-barrel domain; ATP synthase alpha/beta family, nucleotide-binding domain	C	KOG1350	F0F1-type ATP synthase, beta subunit
P06703	26	K	0.251	0.0124001	Down	Protein S100-A6 OS=Homo sapiens OX=9606 GN=S100A6 PE=1 SV=1	S100A6	1	6.86953e-06	121.8	2	EGDK(1)HTLSK	0.65941	3.08	2.7	1.251	0.679	0.455	0.63	cytoplasm	K23764			GO:0000902 cell morphogenesis; GO:0000904 cell morphogenesis involved in differentiation; GO:0006810 transport; GO:0006811 ion transport; GO:0007154 cell communication; GO:0007165 signal transduction; GO:0007275 multicellular organism development; GO:0007399 nervous system development; GO:0007409 axonogenesis; GO:0008284 positive regulation of cell population proliferation; GO:0009653 anatomical …	GO:0001726 ruffle; GO:0005622 intracellular; GO:0005623 cell; GO:0005634 nucleus; GO:0005635 nuclear envelope; GO:0005737 cytoplasm; GO:0005829 cytosol; GO:0005886 plasma membrane; GO:0009898 cytoplasmic side of plasma membrane; GO:0012505 endomembrane system; GO:0016020 membrane; GO:0019897 extrinsic component of plasma membrane; GO:0019898 extrinsic component of membrane; GO:0031234 extrinsic c…	GO:0005215 transporter activity; GO:0005488 binding; GO:0005509 calcium ion binding; GO:0005515 protein binding; GO:0005523 tropomyosin binding; GO:0008092 cytoskeletal protein binding; GO:0008270 zinc ion binding; GO:0015075 ion transmembrane transporter activity; GO:0022857 transmembrane transporter activity; GO:0042802 identical protein binding; GO:0042803 protein homodimerization activity; GO…	PF01023	S-100/ICaBP type calcium binding domain
P06703	40	K	0.53	0.0305091	Down	Protein S100-A6 OS=Homo sapiens OX=9606 GN=S100A6 PE=1 SV=1	S100A6	1	1.45804e-16	208.63	2	ELIQK(1)ELTIGSK	0.60012	1.134	1.95	1.495	0.912	0.648	0.868	cytoplasm	K23764			GO:0000902 cell morphogenesis; GO:0000904 cell morphogenesis involved in differentiation; GO:0006810 transport; GO:0006811 ion transport; GO:0007154 cell communication; GO:0007165 signal transduction; GO:0007275 multicellular organism development; GO:0007399 nervous system development; GO:0007409 axonogenesis; GO:0008284 positive regulation of cell population proliferation; GO:0009653 anatomical …	GO:0001726 ruffle; GO:0005622 intracellular; GO:0005623 cell; GO:0005634 nucleus; GO:0005635 nuclear envelope; GO:0005737 cytoplasm; GO:0005829 cytosol; GO:0005886 plasma membrane; GO:0009898 cytoplasmic side of plasma membrane; GO:0012505 endomembrane system; GO:0016020 membrane; GO:0019897 extrinsic component of plasma membrane; GO:0019898 extrinsic component of membrane; GO:0031234 extrinsic c…	GO:0005215 transporter activity; GO:0005488 binding; GO:0005509 calcium ion binding; GO:0005515 protein binding; GO:0005523 tropomyosin binding; GO:0008092 cytoskeletal protein binding; GO:0008270 zinc ion binding; GO:0015075 ion transmembrane transporter activity; GO:0022857 transmembrane transporter activity; GO:0042802 identical protein binding; GO:0042803 protein homodimerization activity; GO…	PF01023	S-100/ICaBP type calcium binding domain
P06733	126	K	0.28	0.0113653	Down	Alpha-enolase OS=Homo sapiens OX=9606 GN=ENO1 PE=1 SV=2	ENO1	1	3.43542e-05	139.78	2	AGAVEK(1)GVPLYR	0.92186	1.483	1.786	1.127	0.479	0.227	0.525	cytoplasm	K01689	ENO; enolase [EC:4.2.1.11]	hsa04066 HIF-1 signaling pathway; hsa00010 Glycolysis / Gluconeogenesis; hsa01200 Carbon metabolism; hsa03018 RNA degradation; hsa01230 Biosynthesis of amino acids; hsa01100 Metabolic pathways	GO:0000122 negative regulation of transcription by RNA polymerase II; GO:0001558 regulation of cell growth; GO:0005975 carbohydrate metabolic process; GO:0005996 monosaccharide metabolic process; GO:0006006 glucose metabolic process; GO:0006007 glucose catabolic process; GO:0006082 organic acid metabolic process; GO:0006090 pyruvate metabolic process; GO:0006091 generation of precursor metabolite…	GO:0000015 phosphopyruvate hydratase complex; GO:0005622 intracellular; GO:0005623 cell; GO:0005634 nucleus; GO:0005737 cytoplasm; GO:0005829 cytosol; GO:0005886 plasma membrane; GO:0005938 cell cortex; GO:0009986 cell surface; GO:0016020 membrane; GO:0032991 protein-containing complex; GO:0043226 organelle; GO:0043227 membrane-bounded organelle; GO:0043229 intracellular organelle; GO:0043231 int…	GO:0000976 transcription regulatory region sequence-specific DNA binding; GO:0000977 RNA polymerase II transcription regulatory region sequence-specific DNA binding; GO:0000981 DNA-binding transcription factor activity, RNA polymerase II-specific; GO:0001067 regulatory region nucleic acid binding; GO:0001227 DNA-binding transcription repressor activity, RNA polymerase II-specific; GO:0003676 nucl…	PF03952; PF00113	Enolase, N-terminal domain; Enolase, C-terminal TIM barrel domain	G	KOG2670	Enolase
P06733	71	K	0.488	0.00212756	Down	Alpha-enolase OS=Homo sapiens OX=9606 GN=ENO1 PE=1 SV=2	ENO1	1	2.58245e-09	101.43	3	AVEHINK(1)TIAPALVSK	2.1647	1.283	1.351	1.218	0.644	0.515	0.72	cytoplasm	K01689	ENO; enolase [EC:4.2.1.11]	hsa04066 HIF-1 signaling pathway; hsa00010 Glycolysis / Gluconeogenesis; hsa01200 Carbon metabolism; hsa03018 RNA degradation; hsa01230 Biosynthesis of amino acids; hsa01100 Metabolic pathways	GO:0000122 negative regulation of transcription by RNA polymerase II; GO:0001558 regulation of cell growth; GO:0005975 carbohydrate metabolic process; GO:0005996 monosaccharide metabolic process; GO:0006006 glucose metabolic process; GO:0006007 glucose catabolic process; GO:0006082 organic acid metabolic process; GO:0006090 pyruvate metabolic process; GO:0006091 generation of precursor metabolite…	GO:0000015 phosphopyruvate hydratase complex; GO:0005622 intracellular; GO:0005623 cell; GO:0005634 nucleus; GO:0005737 cytoplasm; GO:0005829 cytosol; GO:0005886 plasma membrane; GO:0005938 cell cortex; GO:0009986 cell surface; GO:0016020 membrane; GO:0032991 protein-containing complex; GO:0043226 organelle; GO:0043227 membrane-bounded organelle; GO:0043229 intracellular organelle; GO:0043231 int…	GO:0000976 transcription regulatory region sequence-specific DNA binding; GO:0000977 RNA polymerase II transcription regulatory region sequence-specific DNA binding; GO:0000981 DNA-binding transcription factor activity, RNA polymerase II-specific; GO:0001067 regulatory region nucleic acid binding; GO:0001227 DNA-binding transcription repressor activity, RNA polymerase II-specific; GO:0003676 nucl…	PF03952; PF00113	Enolase, N-terminal domain; Enolase, C-terminal TIM barrel domain	G	KOG2670	Enolase
P06733	80	K	0.549	0.00119282	Down	Alpha-enolase OS=Homo sapiens OX=9606 GN=ENO1 PE=1 SV=2	ENO1	1	4.4826e-05	123.5	2	TIAPALVSK(1)K	-0.47099	1.243	1.288	1.193	0.734	0.59	0.721	cytoplasm	K01689	ENO; enolase [EC:4.2.1.11]	hsa04066 HIF-1 signaling pathway; hsa00010 Glycolysis / Gluconeogenesis; hsa01200 Carbon metabolism; hsa03018 RNA degradation; hsa01230 Biosynthesis of amino acids; hsa01100 Metabolic pathways	GO:0000122 negative regulation of transcription by RNA polymerase II; GO:0001558 regulation of cell growth; GO:0005975 carbohydrate metabolic process; GO:0005996 monosaccharide metabolic process; GO:0006006 glucose metabolic process; GO:0006007 glucose catabolic process; GO:0006082 organic acid metabolic process; GO:0006090 pyruvate metabolic process; GO:0006091 generation of precursor metabolite…	GO:0000015 phosphopyruvate hydratase complex; GO:0005622 intracellular; GO:0005623 cell; GO:0005634 nucleus; GO:0005737 cytoplasm; GO:0005829 cytosol; GO:0005886 plasma membrane; GO:0005938 cell cortex; GO:0009986 cell surface; GO:0016020 membrane; GO:0032991 protein-containing complex; GO:0043226 organelle; GO:0043227 membrane-bounded organelle; GO:0043229 intracellular organelle; GO:0043231 int…	GO:0000976 transcription regulatory region sequence-specific DNA binding; GO:0000977 RNA polymerase II transcription regulatory region sequence-specific DNA binding; GO:0000981 DNA-binding transcription factor activity, RNA polymerase II-specific; GO:0001067 regulatory region nucleic acid binding; GO:0001227 DNA-binding transcription repressor activity, RNA polymerase II-specific; GO:0003676 nucl…	PF03952; PF00113	Enolase, N-terminal domain; Enolase, C-terminal TIM barrel domain	G	KOG2670	Enolase
P06733	335	K	0.435	0.00115228	Down	Alpha-enolase OS=Homo sapiens OX=9606 GN=ENO1 PE=1 SV=2	ENO1	1	1.44643e-15	168.05	2	AVNEK(1)SCNCLLLK	-0.076837	1.372	1.331	1.264	0.61	0.469	0.646	cytoplasm	K01689	ENO; enolase [EC:4.2.1.11]	hsa04066 HIF-1 signaling pathway; hsa00010 Glycolysis / Gluconeogenesis; hsa01200 Carbon metabolism; hsa03018 RNA degradation; hsa01230 Biosynthesis of amino acids; hsa01100 Metabolic pathways	GO:0000122 negative regulation of transcription by RNA polymerase II; GO:0001558 regulation of cell growth; GO:0005975 carbohydrate metabolic process; GO:0005996 monosaccharide metabolic process; GO:0006006 glucose metabolic process; GO:0006007 glucose catabolic process; GO:0006082 organic acid metabolic process; GO:0006090 pyruvate metabolic process; GO:0006091 generation of precursor metabolite…	GO:0000015 phosphopyruvate hydratase complex; GO:0005622 intracellular; GO:0005623 cell; GO:0005634 nucleus; GO:0005737 cytoplasm; GO:0005829 cytosol; GO:0005886 plasma membrane; GO:0005938 cell cortex; GO:0009986 cell surface; GO:0016020 membrane; GO:0032991 protein-containing complex; GO:0043226 organelle; GO:0043227 membrane-bounded organelle; GO:0043229 intracellular organelle; GO:0043231 int…	GO:0000976 transcription regulatory region sequence-specific DNA binding; GO:0000977 RNA polymerase II transcription regulatory region sequence-specific DNA binding; GO:0000981 DNA-binding transcription factor activity, RNA polymerase II-specific; GO:0001067 regulatory region nucleic acid binding; GO:0001227 DNA-binding transcription repressor activity, RNA polymerase II-specific; GO:0003676 nucl…	PF03952; PF00113	Enolase, N-terminal domain; Enolase, C-terminal TIM barrel domain	G	KOG2670	Enolase
P06733	233	K	0.549	0.000598817	Down	Alpha-enolase OS=Homo sapiens OX=9606 GN=ENO1 PE=1 SV=2	ENO1	1	2.03309e-07	147.19	2	TAIGK(1)AGYTDK	-1.3242	1.337	1.229	1.165	0.711	0.621	0.715	cytoplasm	K01689	ENO; enolase [EC:4.2.1.11]	hsa04066 HIF-1 signaling pathway; hsa00010 Glycolysis / Gluconeogenesis; hsa01200 Carbon metabolism; hsa03018 RNA degradation; hsa01230 Biosynthesis of amino acids; hsa01100 Metabolic pathways	GO:0000122 negative regulation of transcription by RNA polymerase II; GO:0001558 regulation of cell growth; GO:0005975 carbohydrate metabolic process; GO:0005996 monosaccharide metabolic process; GO:0006006 glucose metabolic process; GO:0006007 glucose catabolic process; GO:0006082 organic acid metabolic process; GO:0006090 pyruvate metabolic process; GO:0006091 generation of precursor metabolite…	GO:0000015 phosphopyruvate hydratase complex; GO:0005622 intracellular; GO:0005623 cell; GO:0005634 nucleus; GO:0005737 cytoplasm; GO:0005829 cytosol; GO:0005886 plasma membrane; GO:0005938 cell cortex; GO:0009986 cell surface; GO:0016020 membrane; GO:0032991 protein-containing complex; GO:0043226 organelle; GO:0043227 membrane-bounded organelle; GO:0043229 intracellular organelle; GO:0043231 int…	GO:0000976 transcription regulatory region sequence-specific DNA binding; GO:0000977 RNA polymerase II transcription regulatory region sequence-specific DNA binding; GO:0000981 DNA-binding transcription factor activity, RNA polymerase II-specific; GO:0001067 regulatory region nucleic acid binding; GO:0001227 DNA-binding transcription repressor activity, RNA polymerase II-specific; GO:0003676 nucl…	PF03952; PF00113	Enolase, N-terminal domain; Enolase, C-terminal TIM barrel domain	G	KOG2670	Enolase
P06733	64	K	0.55	0.00385836	Down	Alpha-enolase OS=Homo sapiens OX=9606 GN=ENO1 PE=1 SV=2	ENO1	1	6.44115e-07	159.93	2	GVSK(1)AVEHINK	-1.0639	1.309	1.318	1.11	0.752	0.578	0.727	cytoplasm	K01689	ENO; enolase [EC:4.2.1.11]	hsa04066 HIF-1 signaling pathway; hsa00010 Glycolysis / Gluconeogenesis; hsa01200 Carbon metabolism; hsa03018 RNA degradation; hsa01230 Biosynthesis of amino acids; hsa01100 Metabolic pathways	GO:0000122 negative regulation of transcription by RNA polymerase II; GO:0001558 regulation of cell growth; GO:0005975 carbohydrate metabolic process; GO:0005996 monosaccharide metabolic process; GO:0006006 glucose metabolic process; GO:0006007 glucose catabolic process; GO:0006082 organic acid metabolic process; GO:0006090 pyruvate metabolic process; GO:0006091 generation of precursor metabolite…	GO:0000015 phosphopyruvate hydratase complex; GO:0005622 intracellular; GO:0005623 cell; GO:0005634 nucleus; GO:0005737 cytoplasm; GO:0005829 cytosol; GO:0005886 plasma membrane; GO:0005938 cell cortex; GO:0009986 cell surface; GO:0016020 membrane; GO:0032991 protein-containing complex; GO:0043226 organelle; GO:0043227 membrane-bounded organelle; GO:0043229 intracellular organelle; GO:0043231 int…	GO:0000976 transcription regulatory region sequence-specific DNA binding; GO:0000977 RNA polymerase II transcription regulatory region sequence-specific DNA binding; GO:0000981 DNA-binding transcription factor activity, RNA polymerase II-specific; GO:0001067 regulatory region nucleic acid binding; GO:0001227 DNA-binding transcription repressor activity, RNA polymerase II-specific; GO:0003676 nucl…	PF03952; PF00113	Enolase, N-terminal domain; Enolase, C-terminal TIM barrel domain	G	KOG2670	Enolase
P06733	420	K	0.514	0.000835857	Down	Alpha-enolase OS=Homo sapiens OX=9606 GN=ENO1 PE=1 SV=2	ENO1	1	1.72615e-09	178.94	2	IEEELGSK(1)AK	0.0061929	1.396	1.183	1.217	0.709	0.59	0.653	cytoplasm	K01689	ENO; enolase [EC:4.2.1.11]	hsa04066 HIF-1 signaling pathway; hsa00010 Glycolysis / Gluconeogenesis; hsa01200 Carbon metabolism; hsa03018 RNA degradation; hsa01230 Biosynthesis of amino acids; hsa01100 Metabolic pathways	GO:0000122 negative regulation of transcription by RNA polymerase II; GO:0001558 regulation of cell growth; GO:0005975 carbohydrate metabolic process; GO:0005996 monosaccharide metabolic process; GO:0006006 glucose metabolic process; GO:0006007 glucose catabolic process; GO:0006082 organic acid metabolic process; GO:0006090 pyruvate metabolic process; GO:0006091 generation of precursor metabolite…	GO:0000015 phosphopyruvate hydratase complex; GO:0005622 intracellular; GO:0005623 cell; GO:0005634 nucleus; GO:0005737 cytoplasm; GO:0005829 cytosol; GO:0005886 plasma membrane; GO:0005938 cell cortex; GO:0009986 cell surface; GO:0016020 membrane; GO:0032991 protein-containing complex; GO:0043226 organelle; GO:0043227 membrane-bounded organelle; GO:0043229 intracellular organelle; GO:0043231 int…	GO:0000976 transcription regulatory region sequence-specific DNA binding; GO:0000977 RNA polymerase II transcription regulatory region sequence-specific DNA binding; GO:0000981 DNA-binding transcription factor activity, RNA polymerase II-specific; GO:0001067 regulatory region nucleic acid binding; GO:0001227 DNA-binding transcription repressor activity, RNA polymerase II-specific; GO:0003676 nucl…	PF03952; PF00113	Enolase, N-terminal domain; Enolase, C-terminal TIM barrel domain	G	KOG2670	Enolase
P06733	81	K	0.458	0.00142294	Down	Alpha-enolase OS=Homo sapiens OX=9606 GN=ENO1 PE=1 SV=2	ENO1	1	1.81517e-05	154.35	2	K(1)LNVTEQEK	-0.64258	1.348	1.306	1.259	0.598	0.497	0.699	cytoplasm	K01689	ENO; enolase [EC:4.2.1.11]	hsa04066 HIF-1 signaling pathway; hsa00010 Glycolysis / Gluconeogenesis; hsa01200 Carbon metabolism; hsa03018 RNA degradation; hsa01230 Biosynthesis of amino acids; hsa01100 Metabolic pathways	GO:0000122 negative regulation of transcription by RNA polymerase II; GO:0001558 regulation of cell growth; GO:0005975 carbohydrate metabolic process; GO:0005996 monosaccharide metabolic process; GO:0006006 glucose metabolic process; GO:0006007 glucose catabolic process; GO:0006082 organic acid metabolic process; GO:0006090 pyruvate metabolic process; GO:0006091 generation of precursor metabolite…	GO:0000015 phosphopyruvate hydratase complex; GO:0005622 intracellular; GO:0005623 cell; GO:0005634 nucleus; GO:0005737 cytoplasm; GO:0005829 cytosol; GO:0005886 plasma membrane; GO:0005938 cell cortex; GO:0009986 cell surface; GO:0016020 membrane; GO:0032991 protein-containing complex; GO:0043226 organelle; GO:0043227 membrane-bounded organelle; GO:0043229 intracellular organelle; GO:0043231 int…	GO:0000976 transcription regulatory region sequence-specific DNA binding; GO:0000977 RNA polymerase II transcription regulatory region sequence-specific DNA binding; GO:0000981 DNA-binding transcription factor activity, RNA polymerase II-specific; GO:0001067 regulatory region nucleic acid binding; GO:0001227 DNA-binding transcription repressor activity, RNA polymerase II-specific; GO:0003676 nucl…	PF03952; PF00113	Enolase, N-terminal domain; Enolase, C-terminal TIM barrel domain	G	KOG2670	Enolase
P06733	89	K	0.58	0.0053474	Down	Alpha-enolase OS=Homo sapiens OX=9606 GN=ENO1 PE=1 SV=2	ENO1	1	5.49115e-19	219.93	2	LNVTEQEK(1)IDK	1.3366	1.337	1.072	1.247	0.728	0.608	0.783	cytoplasm	K01689	ENO; enolase [EC:4.2.1.11]	hsa04066 HIF-1 signaling pathway; hsa00010 Glycolysis / Gluconeogenesis; hsa01200 Carbon metabolism; hsa03018 RNA degradation; hsa01230 Biosynthesis of amino acids; hsa01100 Metabolic pathways	GO:0000122 negative regulation of transcription by RNA polymerase II; GO:0001558 regulation of cell growth; GO:0005975 carbohydrate metabolic process; GO:0005996 monosaccharide metabolic process; GO:0006006 glucose metabolic process; GO:0006007 glucose catabolic process; GO:0006082 organic acid metabolic process; GO:0006090 pyruvate metabolic process; GO:0006091 generation of precursor metabolite…	GO:0000015 phosphopyruvate hydratase complex; GO:0005622 intracellular; GO:0005623 cell; GO:0005634 nucleus; GO:0005737 cytoplasm; GO:0005829 cytosol; GO:0005886 plasma membrane; GO:0005938 cell cortex; GO:0009986 cell surface; GO:0016020 membrane; GO:0032991 protein-containing complex; GO:0043226 organelle; GO:0043227 membrane-bounded organelle; GO:0043229 intracellular organelle; GO:0043231 int…	GO:0000976 transcription regulatory region sequence-specific DNA binding; GO:0000977 RNA polymerase II transcription regulatory region sequence-specific DNA binding; GO:0000981 DNA-binding transcription factor activity, RNA polymerase II-specific; GO:0001067 regulatory region nucleic acid binding; GO:0001227 DNA-binding transcription repressor activity, RNA polymerase II-specific; GO:0003676 nucl…	PF03952; PF00113	Enolase, N-terminal domain; Enolase, C-terminal TIM barrel domain	G	KOG2670	Enolase
P06733	256	K	0.207	0.00251537	Down	Alpha-enolase OS=Homo sapiens OX=9606 GN=ENO1 PE=1 SV=2	ENO1	1	0.000474184	101.82	2	SGK(1)YDLDFK	0.20161	1.594	1.613	1.362	0.348	0.19	0.41	cytoplasm	K01689	ENO; enolase [EC:4.2.1.11]	hsa04066 HIF-1 signaling pathway; hsa00010 Glycolysis / Gluconeogenesis; hsa01200 Carbon metabolism; hsa03018 RNA degradation; hsa01230 Biosynthesis of amino acids; hsa01100 Metabolic pathways	GO:0000122 negative regulation of transcription by RNA polymerase II; GO:0001558 regulation of cell growth; GO:0005975 carbohydrate metabolic process; GO:0005996 monosaccharide metabolic process; GO:0006006 glucose metabolic process; GO:0006007 glucose catabolic process; GO:0006082 organic acid metabolic process; GO:0006090 pyruvate metabolic process; GO:0006091 generation of precursor metabolite…	GO:0000015 phosphopyruvate hydratase complex; GO:0005622 intracellular; GO:0005623 cell; GO:0005634 nucleus; GO:0005737 cytoplasm; GO:0005829 cytosol; GO:0005886 plasma membrane; GO:0005938 cell cortex; GO:0009986 cell surface; GO:0016020 membrane; GO:0032991 protein-containing complex; GO:0043226 organelle; GO:0043227 membrane-bounded organelle; GO:0043229 intracellular organelle; GO:0043231 int…	GO:0000976 transcription regulatory region sequence-specific DNA binding; GO:0000977 RNA polymerase II transcription regulatory region sequence-specific DNA binding; GO:0000981 DNA-binding transcription factor activity, RNA polymerase II-specific; GO:0001067 regulatory region nucleic acid binding; GO:0001227 DNA-binding transcription repressor activity, RNA polymerase II-specific; GO:0003676 nucl…	PF03952; PF00113	Enolase, N-terminal domain; Enolase, C-terminal TIM barrel domain	G	KOG2670	Enolase
P06733	5	K	0.534	0.00189315	Down	Alpha-enolase OS=Homo sapiens OX=9606 GN=ENO1 PE=1 SV=2	ENO1	1	0.000817802	125.5	2	SILK(1)IHAR	1.0339	1.289	1.271	1.195	0.72	0.562	0.725	cytoplasm	K01689	ENO; enolase [EC:4.2.1.11]	hsa04066 HIF-1 signaling pathway; hsa00010 Glycolysis / Gluconeogenesis; hsa01200 Carbon metabolism; hsa03018 RNA degradation; hsa01230 Biosynthesis of amino acids; hsa01100 Metabolic pathways	GO:0000122 negative regulation of transcription by RNA polymerase II; GO:0001558 regulation of cell growth; GO:0005975 carbohydrate metabolic process; GO:0005996 monosaccharide metabolic process; GO:0006006 glucose metabolic process; GO:0006007 glucose catabolic process; GO:0006082 organic acid metabolic process; GO:0006090 pyruvate metabolic process; GO:0006091 generation of precursor metabolite…	GO:0000015 phosphopyruvate hydratase complex; GO:0005622 intracellular; GO:0005623 cell; GO:0005634 nucleus; GO:0005737 cytoplasm; GO:0005829 cytosol; GO:0005886 plasma membrane; GO:0005938 cell cortex; GO:0009986 cell surface; GO:0016020 membrane; GO:0032991 protein-containing complex; GO:0043226 organelle; GO:0043227 membrane-bounded organelle; GO:0043229 intracellular organelle; GO:0043231 int…	GO:0000976 transcription regulatory region sequence-specific DNA binding; GO:0000977 RNA polymerase II transcription regulatory region sequence-specific DNA binding; GO:0000981 DNA-binding transcription factor activity, RNA polymerase II-specific; GO:0001067 regulatory region nucleic acid binding; GO:0001227 DNA-binding transcription repressor activity, RNA polymerase II-specific; GO:0003676 nucl…	PF03952; PF00113	Enolase, N-terminal domain; Enolase, C-terminal TIM barrel domain	G	KOG2670	Enolase
P06733	60	K	0.422	0.00234818	Down	Alpha-enolase OS=Homo sapiens OX=9606 GN=ENO1 PE=1 SV=2	ENO1	1	0.00338422	99.305	2	YMGK(1)GVSK	-2.0819	1.424	1.425	1.166	0.596	0.453	0.646	cytoplasm	K01689	ENO; enolase [EC:4.2.1.11]	hsa04066 HIF-1 signaling pathway; hsa00010 Glycolysis / Gluconeogenesis; hsa01200 Carbon metabolism; hsa03018 RNA degradation; hsa01230 Biosynthesis of amino acids; hsa01100 Metabolic pathways	GO:0000122 negative regulation of transcription by RNA polymerase II; GO:0001558 regulation of cell growth; GO:0005975 carbohydrate metabolic process; GO:0005996 monosaccharide metabolic process; GO:0006006 glucose metabolic process; GO:0006007 glucose catabolic process; GO:0006082 organic acid metabolic process; GO:0006090 pyruvate metabolic process; GO:0006091 generation of precursor metabolite…	GO:0000015 phosphopyruvate hydratase complex; GO:0005622 intracellular; GO:0005623 cell; GO:0005634 nucleus; GO:0005737 cytoplasm; GO:0005829 cytosol; GO:0005886 plasma membrane; GO:0005938 cell cortex; GO:0009986 cell surface; GO:0016020 membrane; GO:0032991 protein-containing complex; GO:0043226 organelle; GO:0043227 membrane-bounded organelle; GO:0043229 intracellular organelle; GO:0043231 int…	GO:0000976 transcription regulatory region sequence-specific DNA binding; GO:0000977 RNA polymerase II transcription regulatory region sequence-specific DNA binding; GO:0000981 DNA-binding transcription factor activity, RNA polymerase II-specific; GO:0001067 regulatory region nucleic acid binding; GO:0001227 DNA-binding transcription repressor activity, RNA polymerase II-specific; GO:0003676 nucl…	PF03952; PF00113	Enolase, N-terminal domain; Enolase, C-terminal TIM barrel domain	G	KOG2670	Enolase
P06737	29	K	0.393	0.0214935	Down	Glycogen phosphorylase, liver form OS=Homo sapiens OX=9606 GN=PYGL PE=1 SV=4	PYGL	1	8.37646e-08	138.71	2	GIVGVENVAELK(1)K	0.70931	0.904	1.289	1.713	0.673	0.369	0.495	cytoplasm	K00688	PYG; glycogen phosphorylase [EC:2.4.1.1]	hsa00500 Starch and sucrose metabolism; hsa04922 Glucagon signaling pathway; hsa04910 Insulin signaling pathway; hsa04217 Necroptosis; hsa04931 Insulin resistance; hsa01100 Metabolic pathways	GO:0000272 polysaccharide catabolic process; GO:0001775 cell activation; GO:0002252 immune effector process; GO:0002263 cell activation involved in immune response; GO:0002274 myeloid leukocyte activation; GO:0002275 myeloid cell activation involved in immune response; GO:0002283 neutrophil activation involved in immune response; GO:0002366 leukocyte activation involved in immune response; GO:000…	GO:0005576 extracellular region; GO:0005622 intracellular; GO:0005623 cell; GO:0005737 cytoplasm; GO:0005829 cytosol; GO:0012505 endomembrane system; GO:0030141 secretory granule; GO:0031410 cytoplasmic vesicle; GO:0031974 membrane-enclosed lumen; GO:0031982 vesicle; GO:0031983 vesicle lumen; GO:0034774 secretory granule lumen; GO:0043226 organelle; GO:0043227 membrane-bounded organelle; GO:00432…	GO:0000166 nucleotide binding; GO:0002054 nucleobase binding; GO:0002060 purine nucleobase binding; GO:0003824 catalytic activity; GO:0004645 1,4-alpha-oligoglucan phosphorylase activity; GO:0005488 binding; GO:0005515 protein binding; GO:0005524 ATP binding; GO:0005536 glucose binding; GO:0008144 drug binding; GO:0008184 glycogen phosphorylase activity; GO:0016208 AMP binding; GO:0016740 transfe…			G	KOG2099	Glycogen phosphorylase
P06744	252	K	0.359	0.0202248	Down	Glucose-6-phosphate isomerase OS=Homo sapiens OX=9606 GN=GPI PE=1 SV=4	GPI	1	4.08028e-05	108.4	2	HFVALSTNTTK(1)VK	1.5748	1.435	1.283	1.205		0.331	0.608	cytoplasm	K01810	GPI; glucose-6-phosphate isomerase [EC:5.3.1.9]	hsa00500 Starch and sucrose metabolism; hsa01250 Biosynthesis of nucleotide sugars; hsa00010 Glycolysis / Gluconeogenesis; hsa01200 Carbon metabolism; hsa00030 Pentose phosphate pathway; hsa00520 Amino sugar and nucleotide sugar metabolism; hsa01100 Metabolic pathways	GO:0001701 in utero embryonic development; GO:0001704 formation of primary germ layer; GO:0001707 mesoderm formation; GO:0001775 cell activation; GO:0002252 immune effector process; GO:0002262 myeloid cell homeostasis; GO:0002263 cell activation involved in immune response; GO:0002274 myeloid leukocyte activation; GO:0002275 myeloid cell activation involved in immune response; GO:0002283 neutroph…	GO:0005576 extracellular region; GO:0005622 intracellular; GO:0005623 cell; GO:0005634 nucleus; GO:0005654 nucleoplasm; GO:0005737 cytoplasm; GO:0005829 cytosol; GO:0005886 plasma membrane; GO:0005929 cilium; GO:0012505 endomembrane system; GO:0016020 membrane; GO:0030141 secretory granule; GO:0031090 organelle membrane; GO:0031253 cell projection membrane; GO:0031410 cytoplasmic vesicle; GO:0031…	GO:0003824 catalytic activity; GO:0004347 glucose-6-phosphate isomerase activity; GO:0005488 binding; GO:0005515 protein binding; GO:0016853 isomerase activity; GO:0016860 intramolecular oxidoreductase activity; GO:0016861 intramolecular oxidoreductase activity, interconverting aldoses and ketoses; GO:0016866 intramolecular transferase activity; GO:0019899 enzyme binding; GO:0030246 carbohydrate …	PF00342	Phosphoglucose isomerase	F	KOG2446	Glucose-6-phosphate isomerase
P06744	73	K	0.323	0.01463	Down	Glucose-6-phosphate isomerase OS=Homo sapiens OX=9606 GN=GPI PE=1 SV=4	GPI	1	0.000460681	88.181	2	MLVDLAK(1)SR	-0.77045	1.465	1.712	1.259	0.587	0.257	0.587	cytoplasm	K01810	GPI; glucose-6-phosphate isomerase [EC:5.3.1.9]	hsa00500 Starch and sucrose metabolism; hsa01250 Biosynthesis of nucleotide sugars; hsa00010 Glycolysis / Gluconeogenesis; hsa01200 Carbon metabolism; hsa00030 Pentose phosphate pathway; hsa00520 Amino sugar and nucleotide sugar metabolism; hsa01100 Metabolic pathways	GO:0001701 in utero embryonic development; GO:0001704 formation of primary germ layer; GO:0001707 mesoderm formation; GO:0001775 cell activation; GO:0002252 immune effector process; GO:0002262 myeloid cell homeostasis; GO:0002263 cell activation involved in immune response; GO:0002274 myeloid leukocyte activation; GO:0002275 myeloid cell activation involved in immune response; GO:0002283 neutroph…	GO:0005576 extracellular region; GO:0005622 intracellular; GO:0005623 cell; GO:0005634 nucleus; GO:0005654 nucleoplasm; GO:0005737 cytoplasm; GO:0005829 cytosol; GO:0005886 plasma membrane; GO:0005929 cilium; GO:0012505 endomembrane system; GO:0016020 membrane; GO:0030141 secretory granule; GO:0031090 organelle membrane; GO:0031253 cell projection membrane; GO:0031410 cytoplasmic vesicle; GO:0031…	GO:0003824 catalytic activity; GO:0004347 glucose-6-phosphate isomerase activity; GO:0005488 binding; GO:0005515 protein binding; GO:0016853 isomerase activity; GO:0016860 intramolecular oxidoreductase activity; GO:0016861 intramolecular oxidoreductase activity, interconverting aldoses and ketoses; GO:0016866 intramolecular transferase activity; GO:0019899 enzyme binding; GO:0030246 carbohydrate …	PF00342	Phosphoglucose isomerase	F	KOG2446	Glucose-6-phosphate isomerase
P06744	366	K	0.51	0.0110489	Down	Glucose-6-phosphate isomerase OS=Homo sapiens OX=9606 GN=GPI PE=1 SV=4	GPI	1	0.00274028	88.921	2	YITK(1)SGTR	-1.0523	1.512	1.142	1.257	0.691	0.512	0.791	cytoplasm	K01810	GPI; glucose-6-phosphate isomerase [EC:5.3.1.9]	hsa00500 Starch and sucrose metabolism; hsa01250 Biosynthesis of nucleotide sugars; hsa00010 Glycolysis / Gluconeogenesis; hsa01200 Carbon metabolism; hsa00030 Pentose phosphate pathway; hsa00520 Amino sugar and nucleotide sugar metabolism; hsa01100 Metabolic pathways	GO:0001701 in utero embryonic development; GO:0001704 formation of primary germ layer; GO:0001707 mesoderm formation; GO:0001775 cell activation; GO:0002252 immune effector process; GO:0002262 myeloid cell homeostasis; GO:0002263 cell activation involved in immune response; GO:0002274 myeloid leukocyte activation; GO:0002275 myeloid cell activation involved in immune response; GO:0002283 neutroph…	GO:0005576 extracellular region; GO:0005622 intracellular; GO:0005623 cell; GO:0005634 nucleus; GO:0005654 nucleoplasm; GO:0005737 cytoplasm; GO:0005829 cytosol; GO:0005886 plasma membrane; GO:0005929 cilium; GO:0012505 endomembrane system; GO:0016020 membrane; GO:0030141 secretory granule; GO:0031090 organelle membrane; GO:0031253 cell projection membrane; GO:0031410 cytoplasmic vesicle; GO:0031…	GO:0003824 catalytic activity; GO:0004347 glucose-6-phosphate isomerase activity; GO:0005488 binding; GO:0005515 protein binding; GO:0016853 isomerase activity; GO:0016860 intramolecular oxidoreductase activity; GO:0016861 intramolecular oxidoreductase activity, interconverting aldoses and ketoses; GO:0016866 intramolecular transferase activity; GO:0019899 enzyme binding; GO:0030246 carbohydrate …	PF00342	Phosphoglucose isomerase	F	KOG2446	Glucose-6-phosphate isomerase
P06748	27	K	0.253	0.000241876	Down	Nucleophosmin OS=Homo sapiens OX=9606 GN=NPM1 PE=1 SV=2	NPM1	1	0.00271287	93.467	2	ADK(1)DYHFK	-0.18585	1.659	1.518	1.366	0.42	0.314	0.417	nucleus	K11276			GO:0000054 ribosomal subunit export from nucleus; GO:0000055 ribosomal large subunit export from nucleus; GO:0000056 ribosomal small subunit export from nucleus; GO:0000226 microtubule cytoskeleton organization; GO:0000448 cleavage in ITS2 between 5.8S rRNA and LSU-rRNA of tricistronic rRNA transcript (SSU-rRNA, 5.8S rRNA, LSU-rRNA); GO:0000460 maturation of 5.8S rRNA; GO:0000463 maturation of LS…	GO:0000922 spindle pole; GO:0001652 granular component; GO:0005622 intracellular; GO:0005623 cell; GO:0005634 nucleus; GO:0005654 nucleoplasm; GO:0005730 nucleolus; GO:0005737 cytoplasm; GO:0005813 centrosome; GO:0005815 microtubule organizing center; GO:0005819 spindle; GO:0005829 cytosol; GO:0005840 ribosome; GO:0005856 cytoskeleton; GO:0015630 microtubule cytoskeleton; GO:0015934 large ribosom…	GO:0000166 nucleotide binding; GO:0001067 regulatory region nucleic acid binding; GO:0002039 p53 binding; GO:0003676 nucleic acid binding; GO:0003677 DNA binding; GO:0003712 transcription coregulator activity; GO:0003713 transcription coactivator activity; GO:0003723 RNA binding; GO:0004857 enzyme inhibitor activity; GO:0004860 protein kinase inhibitor activity; GO:0005488 binding; GO:0005515 pro…	PF03066	Nucleoplasmin	K	KOG0488	Transcription factor BarH and related HOX domain proteins
P06748	267	K	0.249	0.00671015	Down	Nucleophosmin OS=Homo sapiens OX=9606 GN=NPM1 PE=1 SV=2	NPM1	1	1.47115e-09	143.39	2	VEAK(1)FINYVK	0.37638	1.419	1.591	1.01	0.287		0.381	nucleus	K11276			GO:0000054 ribosomal subunit export from nucleus; GO:0000055 ribosomal large subunit export from nucleus; GO:0000056 ribosomal small subunit export from nucleus; GO:0000226 microtubule cytoskeleton organization; GO:0000448 cleavage in ITS2 between 5.8S rRNA and LSU-rRNA of tricistronic rRNA transcript (SSU-rRNA, 5.8S rRNA, LSU-rRNA); GO:0000460 maturation of 5.8S rRNA; GO:0000463 maturation of LS…	GO:0000922 spindle pole; GO:0001652 granular component; GO:0005622 intracellular; GO:0005623 cell; GO:0005634 nucleus; GO:0005654 nucleoplasm; GO:0005730 nucleolus; GO:0005737 cytoplasm; GO:0005813 centrosome; GO:0005815 microtubule organizing center; GO:0005819 spindle; GO:0005829 cytosol; GO:0005840 ribosome; GO:0005856 cytoskeleton; GO:0015630 microtubule cytoskeleton; GO:0015934 large ribosom…	GO:0000166 nucleotide binding; GO:0001067 regulatory region nucleic acid binding; GO:0002039 p53 binding; GO:0003676 nucleic acid binding; GO:0003677 DNA binding; GO:0003712 transcription coregulator activity; GO:0003713 transcription coactivator activity; GO:0003723 RNA binding; GO:0004857 enzyme inhibitor activity; GO:0004860 protein kinase inhibitor activity; GO:0005488 binding; GO:0005515 pro…	PF03066	Nucleoplasmin	K	KOG0488	Transcription factor BarH and related HOX domain proteins
P06748	141	K	0.198	0.00107697	Down	Nucleophosmin OS=Homo sapiens OX=9606 GN=NPM1 PE=1 SV=2	NPM1	1	0.00400855	109.36	2	LLSISGK(1)R	1.9257	1.43	1.51	1.191	0.24		0.305	nucleus	K11276			GO:0000054 ribosomal subunit export from nucleus; GO:0000055 ribosomal large subunit export from nucleus; GO:0000056 ribosomal small subunit export from nucleus; GO:0000226 microtubule cytoskeleton organization; GO:0000448 cleavage in ITS2 between 5.8S rRNA and LSU-rRNA of tricistronic rRNA transcript (SSU-rRNA, 5.8S rRNA, LSU-rRNA); GO:0000460 maturation of 5.8S rRNA; GO:0000463 maturation of LS…	GO:0000922 spindle pole; GO:0001652 granular component; GO:0005622 intracellular; GO:0005623 cell; GO:0005634 nucleus; GO:0005654 nucleoplasm; GO:0005730 nucleolus; GO:0005737 cytoplasm; GO:0005813 centrosome; GO:0005815 microtubule organizing center; GO:0005819 spindle; GO:0005829 cytosol; GO:0005840 ribosome; GO:0005856 cytoskeleton; GO:0015630 microtubule cytoskeleton; GO:0015934 large ribosom…	GO:0000166 nucleotide binding; GO:0001067 regulatory region nucleic acid binding; GO:0002039 p53 binding; GO:0003676 nucleic acid binding; GO:0003677 DNA binding; GO:0003712 transcription coregulator activity; GO:0003713 transcription coactivator activity; GO:0003723 RNA binding; GO:0004857 enzyme inhibitor activity; GO:0004860 protein kinase inhibitor activity; GO:0005488 binding; GO:0005515 pro…	PF03066	Nucleoplasmin	K	KOG0488	Transcription factor BarH and related HOX domain proteins
P07195	310	K	0.409	0.00112184	Down	L-lactate dehydrogenase B chain OS=Homo sapiens OX=9606 GN=LDHB PE=1 SV=2	LDHB	1	0.000112498	106.35	2	LK(1)DDEVAQLK	0.38726	1.304	1.309	1.475	0.594		0.52	cytoplasm	K00016	LDH; L-lactate dehydrogenase [EC:1.1.1.27]	hsa00270 Cysteine and methionine metabolism; hsa04066 HIF-1 signaling pathway; hsa04922 Glucagon signaling pathway; hsa00620 Pyruvate metabolism; hsa00010 Glycolysis / Gluconeogenesis; hsa00640 Propanoate metabolism; hsa01100 Metabolic pathways; hsa05230 Central carbon metabolism in cancer	GO:0006082 organic acid metabolic process; GO:0006090 pyruvate metabolic process; GO:0008152 metabolic process; GO:0009987 cellular process; GO:0019752 carboxylic acid metabolic process; GO:0032787 monocarboxylic acid metabolic process; GO:0043436 oxoacid metabolic process; GO:0044237 cellular metabolic process; GO:0044281 small molecule metabolic process; GO:0055114 oxidation-reduction process; …	GO:0005622 intracellular; GO:0005623 cell; GO:0005737 cytoplasm; GO:0005829 cytosol; GO:0016020 membrane; GO:0045121 membrane raft; GO:0098589 membrane region; GO:0098805 whole membrane; GO:0098857 membrane microdomain;	GO:0003824 catalytic activity; GO:0004457 lactate dehydrogenase activity; GO:0004459 L-lactate dehydrogenase activity; GO:0005488 binding; GO:0005515 protein binding; GO:0016491 oxidoreductase activity; GO:0016614 oxidoreductase activity, acting on CH-OH group of donors; GO:0016616 oxidoreductase activity, acting on the CH-OH group of donors, NAD or NADP as acceptor; GO:0042802 identical protein …	PF02866	lactate/malate dehydrogenase, alpha/beta C-terminal domain	C	KOG1495	Lactate dehydrogenase
P07195	319	K	0.371	0.0113469	Down	L-lactate dehydrogenase B chain OS=Homo sapiens OX=9606 GN=LDHB PE=1 SV=2	LDHB	1	9.80459e-16	157.77	2	K(1)SADTLWDIQK	0.824	1.503	1.546	1.489	0.777	0.346	0.561	cytoplasm	K00016	LDH; L-lactate dehydrogenase [EC:1.1.1.27]	hsa00270 Cysteine and methionine metabolism; hsa04066 HIF-1 signaling pathway; hsa04922 Glucagon signaling pathway; hsa00620 Pyruvate metabolism; hsa00010 Glycolysis / Gluconeogenesis; hsa00640 Propanoate metabolism; hsa01100 Metabolic pathways; hsa05230 Central carbon metabolism in cancer	GO:0006082 organic acid metabolic process; GO:0006090 pyruvate metabolic process; GO:0008152 metabolic process; GO:0009987 cellular process; GO:0019752 carboxylic acid metabolic process; GO:0032787 monocarboxylic acid metabolic process; GO:0043436 oxoacid metabolic process; GO:0044237 cellular metabolic process; GO:0044281 small molecule metabolic process; GO:0055114 oxidation-reduction process; …	GO:0005622 intracellular; GO:0005623 cell; GO:0005737 cytoplasm; GO:0005829 cytosol; GO:0016020 membrane; GO:0045121 membrane raft; GO:0098589 membrane region; GO:0098805 whole membrane; GO:0098857 membrane microdomain;	GO:0003824 catalytic activity; GO:0004457 lactate dehydrogenase activity; GO:0004459 L-lactate dehydrogenase activity; GO:0005488 binding; GO:0005515 protein binding; GO:0016491 oxidoreductase activity; GO:0016614 oxidoreductase activity, acting on CH-OH group of donors; GO:0016616 oxidoreductase activity, acting on the CH-OH group of donors, NAD or NADP as acceptor; GO:0042802 identical protein …	PF02866	lactate/malate dehydrogenase, alpha/beta C-terminal domain	C	KOG1495	Lactate dehydrogenase
P07195	318	K	0.306	0.0172551	Down	L-lactate dehydrogenase B chain OS=Homo sapiens OX=9606 GN=LDHB PE=1 SV=2	LDHB	1	0.0034961	112.93	2	LKDDEVAQLK(1)K	0.85934	1.854	1.365	1.212	0.564	0.339		cytoplasm	K00016	LDH; L-lactate dehydrogenase [EC:1.1.1.27]	hsa00270 Cysteine and methionine metabolism; hsa04066 HIF-1 signaling pathway; hsa04922 Glucagon signaling pathway; hsa00620 Pyruvate metabolism; hsa00010 Glycolysis / Gluconeogenesis; hsa00640 Propanoate metabolism; hsa01100 Metabolic pathways; hsa05230 Central carbon metabolism in cancer	GO:0006082 organic acid metabolic process; GO:0006090 pyruvate metabolic process; GO:0008152 metabolic process; GO:0009987 cellular process; GO:0019752 carboxylic acid metabolic process; GO:0032787 monocarboxylic acid metabolic process; GO:0043436 oxoacid metabolic process; GO:0044237 cellular metabolic process; GO:0044281 small molecule metabolic process; GO:0055114 oxidation-reduction process; …	GO:0005622 intracellular; GO:0005623 cell; GO:0005737 cytoplasm; GO:0005829 cytosol; GO:0016020 membrane; GO:0045121 membrane raft; GO:0098589 membrane region; GO:0098805 whole membrane; GO:0098857 membrane microdomain;	GO:0003824 catalytic activity; GO:0004457 lactate dehydrogenase activity; GO:0004459 L-lactate dehydrogenase activity; GO:0005488 binding; GO:0005515 protein binding; GO:0016491 oxidoreductase activity; GO:0016614 oxidoreductase activity, acting on CH-OH group of donors; GO:0016616 oxidoreductase activity, acting on the CH-OH group of donors, NAD or NADP as acceptor; GO:0042802 identical protein …	PF02866	lactate/malate dehydrogenase, alpha/beta C-terminal domain	C	KOG1495	Lactate dehydrogenase
P07195	156	K	0.474	0.00472179	Down	L-lactate dehydrogenase B chain OS=Homo sapiens OX=9606 GN=LDHB PE=1 SV=2	LDHB	1	0.00328962	90.308	2	LSGLPK(1)HR	-1.3371	1.359	1.397	1.424	0.793	0.504	0.685	cytoplasm	K00016	LDH; L-lactate dehydrogenase [EC:1.1.1.27]	hsa00270 Cysteine and methionine metabolism; hsa04066 HIF-1 signaling pathway; hsa04922 Glucagon signaling pathway; hsa00620 Pyruvate metabolism; hsa00010 Glycolysis / Gluconeogenesis; hsa00640 Propanoate metabolism; hsa01100 Metabolic pathways; hsa05230 Central carbon metabolism in cancer	GO:0006082 organic acid metabolic process; GO:0006090 pyruvate metabolic process; GO:0008152 metabolic process; GO:0009987 cellular process; GO:0019752 carboxylic acid metabolic process; GO:0032787 monocarboxylic acid metabolic process; GO:0043436 oxoacid metabolic process; GO:0044237 cellular metabolic process; GO:0044281 small molecule metabolic process; GO:0055114 oxidation-reduction process; …	GO:0005622 intracellular; GO:0005623 cell; GO:0005737 cytoplasm; GO:0005829 cytosol; GO:0016020 membrane; GO:0045121 membrane raft; GO:0098589 membrane region; GO:0098805 whole membrane; GO:0098857 membrane microdomain;	GO:0003824 catalytic activity; GO:0004457 lactate dehydrogenase activity; GO:0004459 L-lactate dehydrogenase activity; GO:0005488 binding; GO:0005515 protein binding; GO:0016491 oxidoreductase activity; GO:0016614 oxidoreductase activity, acting on CH-OH group of donors; GO:0016616 oxidoreductase activity, acting on the CH-OH group of donors, NAD or NADP as acceptor; GO:0042802 identical protein …	PF02866	lactate/malate dehydrogenase, alpha/beta C-terminal domain	C	KOG1495	Lactate dehydrogenase
P07237	65	K	0.282	0.0228663	Down	Protein disulfide-isomerase OS=Homo sapiens OX=9606 GN=P4HB PE=1 SV=3	P4HB	1	0.000570086	85.622	2	ALAPEYAK(1)AAGK	1.2319	1.403	1.299	1.098	0.492	0.223		extracellular	K09580	PDIA1; protein disulfide-isomerase A1 [EC:5.3.4.1]	hsa04141 Protein processing in endoplasmic reticulum	GO:0001666 response to hypoxia; GO:0006082 organic acid metabolic process; GO:0006457 protein folding; GO:0006464 cellular protein modification process; GO:0006520 cellular amino acid metabolic process; GO:0006575 cellular modified amino acid metabolic process; GO:0006807 nitrogen compound metabolic process; GO:0006950 response to stress; GO:0007154 cell communication; GO:0007165 signal transduct…	GO:0005576 extracellular region; GO:0005622 intracellular; GO:0005623 cell; GO:0005737 cytoplasm; GO:0005783 endoplasmic reticulum; GO:0005788 endoplasmic reticulum lumen; GO:0005793 endoplasmic reticulum-Golgi intermediate compartment; GO:0005886 plasma membrane; GO:0009897 external side of plasma membrane; GO:0009986 cell surface; GO:0012505 endomembrane system; GO:0016020 membrane; GO:0016222 …	GO:0003756 protein disulfide isomerase activity; GO:0003824 catalytic activity; GO:0004656 procollagen-proline 4-dioxygenase activity; GO:0005102 signaling receptor binding; GO:0005178 integrin binding; GO:0005488 binding; GO:0005515 protein binding; GO:0015036 disulfide oxidoreductase activity; GO:0015037 peptide disulfide oxidoreductase activity; GO:0016491 oxidoreductase activity; GO:0016667 o…	PF00085; PF13848	Thioredoxin; Thioredoxin-like domain	O	KOG0190	Protein disulfide isomerase (prolyl 4-hydroxylase beta subunit)
P07355	204	K	0.301	0.00398547	Down	Annexin A2 OS=Homo sapiens OX=9606 GN=ANXA2 PE=1 SV=2	ANXA2	1	0.000337118	96.311	2	DLYDAGVK(1)R	2.6675	1.634	1.521	1.126	0.424		0.434	cytoplasm	K17092	ANXA2; annexin A2	hsa05132 Salmonella infection	GO:0001501 skeletal system development; GO:0001525 angiogenesis; GO:0001568 blood vessel development; GO:0001765 membrane raft assembly; GO:0001919 regulation of receptor recycling; GO:0001921 positive regulation of receptor recycling; GO:0001932 regulation of protein phosphorylation; GO:0001934 positive regulation of protein phosphorylation; GO:0001944 vasculature development; GO:0002376 immune …	GO:0000323 lytic vacuole; GO:0001726 ruffle; GO:0005576 extracellular region; GO:0005604 basement membrane; GO:0005615 extracellular space; GO:0005622 intracellular; GO:0005623 cell; GO:0005634 nucleus; GO:0005737 cytoplasm; GO:0005764 lysosome; GO:0005765 lysosomal membrane; GO:0005768 endosome; GO:0005769 early endosome; GO:0005770 late endosome; GO:0005773 vacuole; GO:0005774 vacuolar membrane…	GO:0001786 phosphatidylserine binding; GO:0002020 protease binding; GO:0003779 actin binding; GO:0004857 enzyme inhibitor activity; GO:0004859 phospholipase inhibitor activity; GO:0005215 transporter activity; GO:0005216 ion channel activity; GO:0005261 cation channel activity; GO:0005262 calcium channel activity; GO:0005488 binding; GO:0005509 calcium ion binding; GO:0005515 protein binding; GO:…			U	KOG0819	Annexin
P07355	152	K	0.564	0.0147645	Down	Annexin A2 OS=Homo sapiens OX=9606 GN=ANXA2 PE=1 SV=2	ANXA2	1	4.48257e-05	131.22	2	EMYK(1)TDLEK	0.92007	1.402	1.275	1.197	0.861	0.549	0.774	cytoplasm	K17092	ANXA2; annexin A2	hsa05132 Salmonella infection	GO:0001501 skeletal system development; GO:0001525 angiogenesis; GO:0001568 blood vessel development; GO:0001765 membrane raft assembly; GO:0001919 regulation of receptor recycling; GO:0001921 positive regulation of receptor recycling; GO:0001932 regulation of protein phosphorylation; GO:0001934 positive regulation of protein phosphorylation; GO:0001944 vasculature development; GO:0002376 immune …	GO:0000323 lytic vacuole; GO:0001726 ruffle; GO:0005576 extracellular region; GO:0005604 basement membrane; GO:0005615 extracellular space; GO:0005622 intracellular; GO:0005623 cell; GO:0005634 nucleus; GO:0005737 cytoplasm; GO:0005764 lysosome; GO:0005765 lysosomal membrane; GO:0005768 endosome; GO:0005769 early endosome; GO:0005770 late endosome; GO:0005773 vacuole; GO:0005774 vacuolar membrane…	GO:0001786 phosphatidylserine binding; GO:0002020 protease binding; GO:0003779 actin binding; GO:0004857 enzyme inhibitor activity; GO:0004859 phospholipase inhibitor activity; GO:0005215 transporter activity; GO:0005216 ion channel activity; GO:0005261 cation channel activity; GO:0005262 calcium channel activity; GO:0005488 binding; GO:0005509 calcium ion binding; GO:0005515 protein binding; GO:…			U	KOG0819	Annexin
P07355	81	K	0.506	0.0259697	Down	Annexin A2 OS=Homo sapiens OX=9606 GN=ANXA2 PE=1 SV=2	ANXA2	1	0.00361248	98.009	2	K(1)ELASALK	1.5322	1.535	1.434		0.834	0.57	0.848	cytoplasm	K17092	ANXA2; annexin A2	hsa05132 Salmonella infection	GO:0001501 skeletal system development; GO:0001525 angiogenesis; GO:0001568 blood vessel development; GO:0001765 membrane raft assembly; GO:0001919 regulation of receptor recycling; GO:0001921 positive regulation of receptor recycling; GO:0001932 regulation of protein phosphorylation; GO:0001934 positive regulation of protein phosphorylation; GO:0001944 vasculature development; GO:0002376 immune …	GO:0000323 lytic vacuole; GO:0001726 ruffle; GO:0005576 extracellular region; GO:0005604 basement membrane; GO:0005615 extracellular space; GO:0005622 intracellular; GO:0005623 cell; GO:0005634 nucleus; GO:0005737 cytoplasm; GO:0005764 lysosome; GO:0005765 lysosomal membrane; GO:0005768 endosome; GO:0005769 early endosome; GO:0005770 late endosome; GO:0005773 vacuole; GO:0005774 vacuolar membrane…	GO:0001786 phosphatidylserine binding; GO:0002020 protease binding; GO:0003779 actin binding; GO:0004857 enzyme inhibitor activity; GO:0004859 phospholipase inhibitor activity; GO:0005215 transporter activity; GO:0005216 ion channel activity; GO:0005261 cation channel activity; GO:0005262 calcium channel activity; GO:0005488 binding; GO:0005509 calcium ion binding; GO:0005515 protein binding; GO:…			U	KOG0819	Annexin
P07355	169	K	0.624	0.00846435	Down	Annexin A2 OS=Homo sapiens OX=9606 GN=ANXA2 PE=1 SV=2	ANXA2	1	0.00365422	82.716	2	K(1)LMVALAK	-1.1251	1.199	1.246	1.27	0.725	0.668	0.926	cytoplasm	K17092	ANXA2; annexin A2	hsa05132 Salmonella infection	GO:0001501 skeletal system development; GO:0001525 angiogenesis; GO:0001568 blood vessel development; GO:0001765 membrane raft assembly; GO:0001919 regulation of receptor recycling; GO:0001921 positive regulation of receptor recycling; GO:0001932 regulation of protein phosphorylation; GO:0001934 positive regulation of protein phosphorylation; GO:0001944 vasculature development; GO:0002376 immune …	GO:0000323 lytic vacuole; GO:0001726 ruffle; GO:0005576 extracellular region; GO:0005604 basement membrane; GO:0005615 extracellular space; GO:0005622 intracellular; GO:0005623 cell; GO:0005634 nucleus; GO:0005737 cytoplasm; GO:0005764 lysosome; GO:0005765 lysosomal membrane; GO:0005768 endosome; GO:0005769 early endosome; GO:0005770 late endosome; GO:0005773 vacuole; GO:0005774 vacuolar membrane…	GO:0001786 phosphatidylserine binding; GO:0002020 protease binding; GO:0003779 actin binding; GO:0004857 enzyme inhibitor activity; GO:0004859 phospholipase inhibitor activity; GO:0005215 transporter activity; GO:0005216 ion channel activity; GO:0005261 cation channel activity; GO:0005262 calcium channel activity; GO:0005488 binding; GO:0005509 calcium ion binding; GO:0005515 protein binding; GO:…			U	KOG0819	Annexin
P07355	176	K	0.456	0.00897538	Down	Annexin A2 OS=Homo sapiens OX=9606 GN=ANXA2 PE=1 SV=2	ANXA2	1	0.000120031	100.75	2	LMVALAK(1)GR	1.683	1.443	1.472	1.258	0.738	0.447	0.718	cytoplasm	K17092	ANXA2; annexin A2	hsa05132 Salmonella infection	GO:0001501 skeletal system development; GO:0001525 angiogenesis; GO:0001568 blood vessel development; GO:0001765 membrane raft assembly; GO:0001919 regulation of receptor recycling; GO:0001921 positive regulation of receptor recycling; GO:0001932 regulation of protein phosphorylation; GO:0001934 positive regulation of protein phosphorylation; GO:0001944 vasculature development; GO:0002376 immune …	GO:0000323 lytic vacuole; GO:0001726 ruffle; GO:0005576 extracellular region; GO:0005604 basement membrane; GO:0005615 extracellular space; GO:0005622 intracellular; GO:0005623 cell; GO:0005634 nucleus; GO:0005737 cytoplasm; GO:0005764 lysosome; GO:0005765 lysosomal membrane; GO:0005768 endosome; GO:0005769 early endosome; GO:0005770 late endosome; GO:0005773 vacuole; GO:0005774 vacuolar membrane…	GO:0001786 phosphatidylserine binding; GO:0002020 protease binding; GO:0003779 actin binding; GO:0004857 enzyme inhibitor activity; GO:0004859 phospholipase inhibitor activity; GO:0005215 transporter activity; GO:0005216 ion channel activity; GO:0005261 cation channel activity; GO:0005262 calcium channel activity; GO:0005488 binding; GO:0005509 calcium ion binding; GO:0005515 protein binding; GO:…			U	KOG0819	Annexin
P07355	279	K	0.332	0.000906287	Down	Annexin A2 OS=Homo sapiens OX=9606 GN=ANXA2 PE=1 SV=2	ANXA2	1	0.00272099	102.46	2	LYDSMK(1)GK	0.23512	1.783	1.414	1.38	0.527	0.418	0.574	cytoplasm	K17092	ANXA2; annexin A2	hsa05132 Salmonella infection	GO:0001501 skeletal system development; GO:0001525 angiogenesis; GO:0001568 blood vessel development; GO:0001765 membrane raft assembly; GO:0001919 regulation of receptor recycling; GO:0001921 positive regulation of receptor recycling; GO:0001932 regulation of protein phosphorylation; GO:0001934 positive regulation of protein phosphorylation; GO:0001944 vasculature development; GO:0002376 immune …	GO:0000323 lytic vacuole; GO:0001726 ruffle; GO:0005576 extracellular region; GO:0005604 basement membrane; GO:0005615 extracellular space; GO:0005622 intracellular; GO:0005623 cell; GO:0005634 nucleus; GO:0005737 cytoplasm; GO:0005764 lysosome; GO:0005765 lysosomal membrane; GO:0005768 endosome; GO:0005769 early endosome; GO:0005770 late endosome; GO:0005773 vacuole; GO:0005774 vacuolar membrane…	GO:0001786 phosphatidylserine binding; GO:0002020 protease binding; GO:0003779 actin binding; GO:0004857 enzyme inhibitor activity; GO:0004859 phospholipase inhibitor activity; GO:0005215 transporter activity; GO:0005216 ion channel activity; GO:0005261 cation channel activity; GO:0005262 calcium channel activity; GO:0005488 binding; GO:0005509 calcium ion binding; GO:0005515 protein binding; GO:…			U	KOG0819	Annexin
P07355	302	K	0.648	0.0256685	Down	Annexin A2 OS=Homo sapiens OX=9606 GN=ANXA2 PE=1 SV=2	ANXA2	1	1.95293e-06	167.04	2	SEVDMLK(1)IR	0.85146	1.301	1.225	1.145	0.921	0.613	0.844	cytoplasm	K17092	ANXA2; annexin A2	hsa05132 Salmonella infection	GO:0001501 skeletal system development; GO:0001525 angiogenesis; GO:0001568 blood vessel development; GO:0001765 membrane raft assembly; GO:0001919 regulation of receptor recycling; GO:0001921 positive regulation of receptor recycling; GO:0001932 regulation of protein phosphorylation; GO:0001934 positive regulation of protein phosphorylation; GO:0001944 vasculature development; GO:0002376 immune …	GO:0000323 lytic vacuole; GO:0001726 ruffle; GO:0005576 extracellular region; GO:0005604 basement membrane; GO:0005615 extracellular space; GO:0005622 intracellular; GO:0005623 cell; GO:0005634 nucleus; GO:0005737 cytoplasm; GO:0005764 lysosome; GO:0005765 lysosomal membrane; GO:0005768 endosome; GO:0005769 early endosome; GO:0005770 late endosome; GO:0005773 vacuole; GO:0005774 vacuolar membrane…	GO:0001786 phosphatidylserine binding; GO:0002020 protease binding; GO:0003779 actin binding; GO:0004857 enzyme inhibitor activity; GO:0004859 phospholipase inhibitor activity; GO:0005215 transporter activity; GO:0005216 ion channel activity; GO:0005261 cation channel activity; GO:0005262 calcium channel activity; GO:0005488 binding; GO:0005509 calcium ion binding; GO:0005515 protein binding; GO:…			U	KOG0819	Annexin
P07355	227	K	0.491	0.00787868	Down	Annexin A2 OS=Homo sapiens OX=9606 GN=ANXA2 PE=1 SV=2	ANXA2	1	3.30119e-05	115.41	2	SVPHLQK(1)VFDR	0.80878	1.495	1.298	1.27	0.823	0.51	0.663	cytoplasm	K17092	ANXA2; annexin A2	hsa05132 Salmonella infection	GO:0001501 skeletal system development; GO:0001525 angiogenesis; GO:0001568 blood vessel development; GO:0001765 membrane raft assembly; GO:0001919 regulation of receptor recycling; GO:0001921 positive regulation of receptor recycling; GO:0001932 regulation of protein phosphorylation; GO:0001934 positive regulation of protein phosphorylation; GO:0001944 vasculature development; GO:0002376 immune …	GO:0000323 lytic vacuole; GO:0001726 ruffle; GO:0005576 extracellular region; GO:0005604 basement membrane; GO:0005615 extracellular space; GO:0005622 intracellular; GO:0005623 cell; GO:0005634 nucleus; GO:0005737 cytoplasm; GO:0005764 lysosome; GO:0005765 lysosomal membrane; GO:0005768 endosome; GO:0005769 early endosome; GO:0005770 late endosome; GO:0005773 vacuole; GO:0005774 vacuolar membrane…	GO:0001786 phosphatidylserine binding; GO:0002020 protease binding; GO:0003779 actin binding; GO:0004857 enzyme inhibitor activity; GO:0004859 phospholipase inhibitor activity; GO:0005215 transporter activity; GO:0005216 ion channel activity; GO:0005261 cation channel activity; GO:0005262 calcium channel activity; GO:0005488 binding; GO:0005509 calcium ion binding; GO:0005515 protein binding; GO:…			U	KOG0819	Annexin
P07355	148	K	0.536	0.0120059	Down	Annexin A2 OS=Homo sapiens OX=9606 GN=ANXA2 PE=1 SV=2	ANXA2	1	0.0055558	101.41	2	VYK(1)EMYK	-3.4747	1.522	1.19	1.235	0.811	0.545	0.759	cytoplasm	K17092	ANXA2; annexin A2	hsa05132 Salmonella infection	GO:0001501 skeletal system development; GO:0001525 angiogenesis; GO:0001568 blood vessel development; GO:0001765 membrane raft assembly; GO:0001919 regulation of receptor recycling; GO:0001921 positive regulation of receptor recycling; GO:0001932 regulation of protein phosphorylation; GO:0001934 positive regulation of protein phosphorylation; GO:0001944 vasculature development; GO:0002376 immune …	GO:0000323 lytic vacuole; GO:0001726 ruffle; GO:0005576 extracellular region; GO:0005604 basement membrane; GO:0005615 extracellular space; GO:0005622 intracellular; GO:0005623 cell; GO:0005634 nucleus; GO:0005737 cytoplasm; GO:0005764 lysosome; GO:0005765 lysosomal membrane; GO:0005768 endosome; GO:0005769 early endosome; GO:0005770 late endosome; GO:0005773 vacuole; GO:0005774 vacuolar membrane…	GO:0001786 phosphatidylserine binding; GO:0002020 protease binding; GO:0003779 actin binding; GO:0004857 enzyme inhibitor activity; GO:0004859 phospholipase inhibitor activity; GO:0005215 transporter activity; GO:0005216 ion channel activity; GO:0005261 cation channel activity; GO:0005262 calcium channel activity; GO:0005488 binding; GO:0005509 calcium ion binding; GO:0005515 protein binding; GO:…			U	KOG0819	Annexin
P07737	126	K	0.296	0.0192119	Down	Profilin-1 OS=Homo sapiens OX=9606 GN=PFN1 PE=1 SV=2	PFN1	1	2.63496e-05	142.56	2	EGVHGGLINK(1)K	0.88501	1.798	1.923	1.154	0.433	0.266	0.744	cytoplasm	K05759	PFN; profilin	hsa04810 Regulation of actin cytoskeleton; hsa05132 Salmonella infection; hsa04015 Rap1 signaling pathway; hsa05014 Amyotrophic lateral sclerosis; hsa05131 Shigellosis	GO:0001838 embryonic epithelial tube formation; GO:0001841 neural tube formation; GO:0001843 neural tube closure; GO:0002009 morphogenesis of an epithelium; GO:0006355 regulation of transcription, DNA-templated; GO:0006357 regulation of transcription by RNA polymerase II; GO:0006996 organelle organization; GO:0007010 cytoskeleton organization; GO:0007015 actin filament organization; GO:0007154 ce…	GO:0005576 extracellular region; GO:0005622 intracellular; GO:0005623 cell; GO:0005634 nucleus; GO:0005737 cytoplasm; GO:0005829 cytosol; GO:0005856 cytoskeleton; GO:0005938 cell cortex; GO:0042995 cell projection; GO:0043005 neuron projection; GO:0043226 organelle; GO:0043227 membrane-bounded organelle; GO:0043228 non-membrane-bounded organelle; GO:0043229 intracellular organelle; GO:0043231 int…	GO:0000166 nucleotide binding; GO:0000774 adenyl-nucleotide exchange factor activity; GO:0003779 actin binding; GO:0003785 actin monomer binding; GO:0005102 signaling receptor binding; GO:0005488 binding; GO:0005515 protein binding; GO:0005543 phospholipid binding; GO:0005546 phosphatidylinositol-4,5-bisphosphate binding; GO:0008092 cytoskeletal protein binding; GO:0008289 lipid binding; GO:00170…	PF00235	Profilin	Z	KOG1755	Profilin
P07737	127	K	0.236	0.0223904	Down	Profilin-1 OS=Homo sapiens OX=9606 GN=PFN1 PE=1 SV=2	PFN1	1	0.000198423	99.855	2	K(1)CYEMASHLR	0.058306	2.03	1.87	1.253	0.459	0.158	0.597	cytoplasm	K05759	PFN; profilin	hsa04810 Regulation of actin cytoskeleton; hsa05132 Salmonella infection; hsa04015 Rap1 signaling pathway; hsa05014 Amyotrophic lateral sclerosis; hsa05131 Shigellosis	GO:0001838 embryonic epithelial tube formation; GO:0001841 neural tube formation; GO:0001843 neural tube closure; GO:0002009 morphogenesis of an epithelium; GO:0006355 regulation of transcription, DNA-templated; GO:0006357 regulation of transcription by RNA polymerase II; GO:0006996 organelle organization; GO:0007010 cytoskeleton organization; GO:0007015 actin filament organization; GO:0007154 ce…	GO:0005576 extracellular region; GO:0005622 intracellular; GO:0005623 cell; GO:0005634 nucleus; GO:0005737 cytoplasm; GO:0005829 cytosol; GO:0005856 cytoskeleton; GO:0005938 cell cortex; GO:0042995 cell projection; GO:0043005 neuron projection; GO:0043226 organelle; GO:0043227 membrane-bounded organelle; GO:0043228 non-membrane-bounded organelle; GO:0043229 intracellular organelle; GO:0043231 int…	GO:0000166 nucleotide binding; GO:0000774 adenyl-nucleotide exchange factor activity; GO:0003779 actin binding; GO:0003785 actin monomer binding; GO:0005102 signaling receptor binding; GO:0005488 binding; GO:0005515 protein binding; GO:0005543 phospholipid binding; GO:0005546 phosphatidylinositol-4,5-bisphosphate binding; GO:0008092 cytoskeletal protein binding; GO:0008289 lipid binding; GO:00170…	PF00235	Profilin	Z	KOG1755	Profilin
P07737	91	K	0.33	0.000189236	Down	Profilin-1 OS=Homo sapiens OX=9606 GN=PFN1 PE=1 SV=2	PFN1	1	1.61724e-09	106.58	2	TK(1)STGGAPTFNVTVTK	0.72078	1.329	1.468	1.504	0.471		0.475	cytoplasm	K05759	PFN; profilin	hsa04810 Regulation of actin cytoskeleton; hsa05132 Salmonella infection; hsa04015 Rap1 signaling pathway; hsa05014 Amyotrophic lateral sclerosis; hsa05131 Shigellosis	GO:0001838 embryonic epithelial tube formation; GO:0001841 neural tube formation; GO:0001843 neural tube closure; GO:0002009 morphogenesis of an epithelium; GO:0006355 regulation of transcription, DNA-templated; GO:0006357 regulation of transcription by RNA polymerase II; GO:0006996 organelle organization; GO:0007010 cytoskeleton organization; GO:0007015 actin filament organization; GO:0007154 ce…	GO:0005576 extracellular region; GO:0005622 intracellular; GO:0005623 cell; GO:0005634 nucleus; GO:0005737 cytoplasm; GO:0005829 cytosol; GO:0005856 cytoskeleton; GO:0005938 cell cortex; GO:0042995 cell projection; GO:0043005 neuron projection; GO:0043226 organelle; GO:0043227 membrane-bounded organelle; GO:0043228 non-membrane-bounded organelle; GO:0043229 intracellular organelle; GO:0043231 int…	GO:0000166 nucleotide binding; GO:0000774 adenyl-nucleotide exchange factor activity; GO:0003779 actin binding; GO:0003785 actin monomer binding; GO:0005102 signaling receptor binding; GO:0005488 binding; GO:0005515 protein binding; GO:0005543 phospholipid binding; GO:0005546 phosphatidylinositol-4,5-bisphosphate binding; GO:0008092 cytoskeletal protein binding; GO:0008289 lipid binding; GO:00170…	PF00235	Profilin	Z	KOG1755	Profilin
P07900	539	K	0.359	0.02594	Down	Heat shock protein HSP 90-alpha OS=Homo sapiens OX=9606 GN=HSP90AA1 PE=1 SV=5	HSP90AA1	1	9.98692e-16	148.76	2	EFEGK(1)TLVSVTK	1.0898	0.993	1.104	1.233	0.527		0.271	cytoplasm	K04079	HSP90A; molecular chaperone HtpG	hsa05215 Prostate cancer; hsa04612 Antigen processing and presentation; hsa05200 Pathways in cancer; hsa05207 Chemical carcinogenesis - receptor activation; hsa04659 Th17 cell differentiation; hsa05418 Fluid shear stress and atherosclerosis; hsa05132 Salmonella infection; hsa04621 NOD-like receptor signaling pathway; hsa04657 IL-17 signaling pathway; hsa04151 PI3K-Akt signaling pathway; hsa04914 …	GO:0000086 G2/M transition of mitotic cell cycle; GO:0000278 mitotic cell cycle; GO:0000723 telomere maintenance; GO:0000902 cell morphogenesis; GO:0000904 cell morphogenesis involved in differentiation; GO:0001505 regulation of neurotransmitter levels; GO:0001764 neuron migration; GO:0001775 cell activation; GO:0001932 regulation of protein phosphorylation; GO:0001934 positive regulation of prot…	GO:0000323 lytic vacuole; GO:0001726 ruffle; GO:0005576 extracellular region; GO:0005622 intracellular; GO:0005623 cell; GO:0005634 nucleus; GO:0005654 nucleoplasm; GO:0005737 cytoplasm; GO:0005764 lysosome; GO:0005765 lysosomal membrane; GO:0005773 vacuole; GO:0005774 vacuolar membrane; GO:0005775 vacuolar lumen; GO:0005829 cytosol; GO:0005886 plasma membrane; GO:0005903 brush border; GO:0005929…	GO:0000166 nucleotide binding; GO:0001882 nucleoside binding; GO:0001883 purine nucleoside binding; GO:0001884 pyrimidine nucleoside binding; GO:0002134 UTP binding; GO:0002135 CTP binding; GO:0003676 nucleic acid binding; GO:0003723 RNA binding; GO:0003729 mRNA binding; GO:0003824 catalytic activity; GO:0004672 protein kinase activity; GO:0004713 protein tyrosine kinase activity; GO:0005102 sign…	PF02518	Histidine kinase-, DNA gyrase B-, and HSP90-like ATPase	O	KOG0019	Molecular chaperone (HSP90 family)
P07900	407	K	0.48	0.00374872	Down	Heat shock protein HSP 90-alpha OS=Homo sapiens OX=9606 GN=HSP90AA1 PE=1 SV=5	HSP90AA1	1	1.45151e-14	195.58	2	EMLQQSK(1)ILK	-0.38092	1.29	1.274	1.058	0.676	0.473	0.59	cytoplasm	K04079	HSP90A; molecular chaperone HtpG	hsa05215 Prostate cancer; hsa04612 Antigen processing and presentation; hsa05200 Pathways in cancer; hsa05207 Chemical carcinogenesis - receptor activation; hsa04659 Th17 cell differentiation; hsa05418 Fluid shear stress and atherosclerosis; hsa05132 Salmonella infection; hsa04621 NOD-like receptor signaling pathway; hsa04657 IL-17 signaling pathway; hsa04151 PI3K-Akt signaling pathway; hsa04914 …	GO:0000086 G2/M transition of mitotic cell cycle; GO:0000278 mitotic cell cycle; GO:0000723 telomere maintenance; GO:0000902 cell morphogenesis; GO:0000904 cell morphogenesis involved in differentiation; GO:0001505 regulation of neurotransmitter levels; GO:0001764 neuron migration; GO:0001775 cell activation; GO:0001932 regulation of protein phosphorylation; GO:0001934 positive regulation of prot…	GO:0000323 lytic vacuole; GO:0001726 ruffle; GO:0005576 extracellular region; GO:0005622 intracellular; GO:0005623 cell; GO:0005634 nucleus; GO:0005654 nucleoplasm; GO:0005737 cytoplasm; GO:0005764 lysosome; GO:0005765 lysosomal membrane; GO:0005773 vacuole; GO:0005774 vacuolar membrane; GO:0005775 vacuolar lumen; GO:0005829 cytosol; GO:0005886 plasma membrane; GO:0005903 brush border; GO:0005929…	GO:0000166 nucleotide binding; GO:0001882 nucleoside binding; GO:0001883 purine nucleoside binding; GO:0001884 pyrimidine nucleoside binding; GO:0002134 UTP binding; GO:0002135 CTP binding; GO:0003676 nucleic acid binding; GO:0003723 RNA binding; GO:0003729 mRNA binding; GO:0003824 catalytic activity; GO:0004672 protein kinase activity; GO:0004713 protein tyrosine kinase activity; GO:0005102 sign…	PF02518	Histidine kinase-, DNA gyrase B-, and HSP90-like ATPase	O	KOG0019	Molecular chaperone (HSP90 family)
P07900	443	K	0.14	0.0152037	Down	Heat shock protein HSP 90-alpha OS=Homo sapiens OX=9606 GN=HSP90AA1 PE=1 SV=5	HSP90AA1	1	1.70282e-09	191.67	2	FYEQFSK(1)NIK	0.81305	1.237	1.478	1.456	0.345	0.055	0.186	cytoplasm	K04079	HSP90A; molecular chaperone HtpG	hsa05215 Prostate cancer; hsa04612 Antigen processing and presentation; hsa05200 Pathways in cancer; hsa05207 Chemical carcinogenesis - receptor activation; hsa04659 Th17 cell differentiation; hsa05418 Fluid shear stress and atherosclerosis; hsa05132 Salmonella infection; hsa04621 NOD-like receptor signaling pathway; hsa04657 IL-17 signaling pathway; hsa04151 PI3K-Akt signaling pathway; hsa04914 …	GO:0000086 G2/M transition of mitotic cell cycle; GO:0000278 mitotic cell cycle; GO:0000723 telomere maintenance; GO:0000902 cell morphogenesis; GO:0000904 cell morphogenesis involved in differentiation; GO:0001505 regulation of neurotransmitter levels; GO:0001764 neuron migration; GO:0001775 cell activation; GO:0001932 regulation of protein phosphorylation; GO:0001934 positive regulation of prot…	GO:0000323 lytic vacuole; GO:0001726 ruffle; GO:0005576 extracellular region; GO:0005622 intracellular; GO:0005623 cell; GO:0005634 nucleus; GO:0005654 nucleoplasm; GO:0005737 cytoplasm; GO:0005764 lysosome; GO:0005765 lysosomal membrane; GO:0005773 vacuole; GO:0005774 vacuolar membrane; GO:0005775 vacuolar lumen; GO:0005829 cytosol; GO:0005886 plasma membrane; GO:0005903 brush border; GO:0005929…	GO:0000166 nucleotide binding; GO:0001882 nucleoside binding; GO:0001883 purine nucleoside binding; GO:0001884 pyrimidine nucleoside binding; GO:0002134 UTP binding; GO:0002135 CTP binding; GO:0003676 nucleic acid binding; GO:0003723 RNA binding; GO:0003729 mRNA binding; GO:0003824 catalytic activity; GO:0004672 protein kinase activity; GO:0004713 protein tyrosine kinase activity; GO:0005102 sign…	PF02518	Histidine kinase-, DNA gyrase B-, and HSP90-like ATPase	O	KOG0019	Molecular chaperone (HSP90 family)
P07900	185	K	0.504	0.0105403	Down	Heat shock protein HSP 90-alpha OS=Homo sapiens OX=9606 GN=HSP90AA1 PE=1 SV=5	HSP90AA1	1	7.63279e-05	105.36	2	GTK(1)VILHLK	1.4047	1.333	1.272	0.986	0.726	0.479	0.604	cytoplasm	K04079	HSP90A; molecular chaperone HtpG	hsa05215 Prostate cancer; hsa04612 Antigen processing and presentation; hsa05200 Pathways in cancer; hsa05207 Chemical carcinogenesis - receptor activation; hsa04659 Th17 cell differentiation; hsa05418 Fluid shear stress and atherosclerosis; hsa05132 Salmonella infection; hsa04621 NOD-like receptor signaling pathway; hsa04657 IL-17 signaling pathway; hsa04151 PI3K-Akt signaling pathway; hsa04914 …	GO:0000086 G2/M transition of mitotic cell cycle; GO:0000278 mitotic cell cycle; GO:0000723 telomere maintenance; GO:0000902 cell morphogenesis; GO:0000904 cell morphogenesis involved in differentiation; GO:0001505 regulation of neurotransmitter levels; GO:0001764 neuron migration; GO:0001775 cell activation; GO:0001932 regulation of protein phosphorylation; GO:0001934 positive regulation of prot…	GO:0000323 lytic vacuole; GO:0001726 ruffle; GO:0005576 extracellular region; GO:0005622 intracellular; GO:0005623 cell; GO:0005634 nucleus; GO:0005654 nucleoplasm; GO:0005737 cytoplasm; GO:0005764 lysosome; GO:0005765 lysosomal membrane; GO:0005773 vacuole; GO:0005774 vacuolar membrane; GO:0005775 vacuolar lumen; GO:0005829 cytosol; GO:0005886 plasma membrane; GO:0005903 brush border; GO:0005929…	GO:0000166 nucleotide binding; GO:0001882 nucleoside binding; GO:0001883 purine nucleoside binding; GO:0001884 pyrimidine nucleoside binding; GO:0002134 UTP binding; GO:0002135 CTP binding; GO:0003676 nucleic acid binding; GO:0003723 RNA binding; GO:0003729 mRNA binding; GO:0003824 catalytic activity; GO:0004672 protein kinase activity; GO:0004713 protein tyrosine kinase activity; GO:0005102 sign…	PF02518	Histidine kinase-, DNA gyrase B-, and HSP90-like ATPase	O	KOG0019	Molecular chaperone (HSP90 family)
P07900	615	K	0.282	0.0144711	Down	Heat shock protein HSP 90-alpha OS=Homo sapiens OX=9606 GN=HSP90AA1 PE=1 SV=5	HSP90AA1	1	0.00247984	97.033	2	IMK(1)AQALR	-1.2748	1.291	1.367	0.761	0.328		0.315	cytoplasm	K04079	HSP90A; molecular chaperone HtpG	hsa05215 Prostate cancer; hsa04612 Antigen processing and presentation; hsa05200 Pathways in cancer; hsa05207 Chemical carcinogenesis - receptor activation; hsa04659 Th17 cell differentiation; hsa05418 Fluid shear stress and atherosclerosis; hsa05132 Salmonella infection; hsa04621 NOD-like receptor signaling pathway; hsa04657 IL-17 signaling pathway; hsa04151 PI3K-Akt signaling pathway; hsa04914 …	GO:0000086 G2/M transition of mitotic cell cycle; GO:0000278 mitotic cell cycle; GO:0000723 telomere maintenance; GO:0000902 cell morphogenesis; GO:0000904 cell morphogenesis involved in differentiation; GO:0001505 regulation of neurotransmitter levels; GO:0001764 neuron migration; GO:0001775 cell activation; GO:0001932 regulation of protein phosphorylation; GO:0001934 positive regulation of prot…	GO:0000323 lytic vacuole; GO:0001726 ruffle; GO:0005576 extracellular region; GO:0005622 intracellular; GO:0005623 cell; GO:0005634 nucleus; GO:0005654 nucleoplasm; GO:0005737 cytoplasm; GO:0005764 lysosome; GO:0005765 lysosomal membrane; GO:0005773 vacuole; GO:0005774 vacuolar membrane; GO:0005775 vacuolar lumen; GO:0005829 cytosol; GO:0005886 plasma membrane; GO:0005903 brush border; GO:0005929…	GO:0000166 nucleotide binding; GO:0001882 nucleoside binding; GO:0001883 purine nucleoside binding; GO:0001884 pyrimidine nucleoside binding; GO:0002134 UTP binding; GO:0002135 CTP binding; GO:0003676 nucleic acid binding; GO:0003723 RNA binding; GO:0003729 mRNA binding; GO:0003824 catalytic activity; GO:0004672 protein kinase activity; GO:0004713 protein tyrosine kinase activity; GO:0005102 sign…	PF02518	Histidine kinase-, DNA gyrase B-, and HSP90-like ATPase	O	KOG0019	Molecular chaperone (HSP90 family)
P07900	576	K	0.285	0.00134779	Down	Heat shock protein HSP 90-alpha OS=Homo sapiens OX=9606 GN=HSP90AA1 PE=1 SV=5	HSP90AA1	1	0.00175346	119.07	2	IMK(1)DILEK	0.34371	1.408	1.463	1.053	0.415	0.29	0.414	cytoplasm	K04079	HSP90A; molecular chaperone HtpG	hsa05215 Prostate cancer; hsa04612 Antigen processing and presentation; hsa05200 Pathways in cancer; hsa05207 Chemical carcinogenesis - receptor activation; hsa04659 Th17 cell differentiation; hsa05418 Fluid shear stress and atherosclerosis; hsa05132 Salmonella infection; hsa04621 NOD-like receptor signaling pathway; hsa04657 IL-17 signaling pathway; hsa04151 PI3K-Akt signaling pathway; hsa04914 …	GO:0000086 G2/M transition of mitotic cell cycle; GO:0000278 mitotic cell cycle; GO:0000723 telomere maintenance; GO:0000902 cell morphogenesis; GO:0000904 cell morphogenesis involved in differentiation; GO:0001505 regulation of neurotransmitter levels; GO:0001764 neuron migration; GO:0001775 cell activation; GO:0001932 regulation of protein phosphorylation; GO:0001934 positive regulation of prot…	GO:0000323 lytic vacuole; GO:0001726 ruffle; GO:0005576 extracellular region; GO:0005622 intracellular; GO:0005623 cell; GO:0005634 nucleus; GO:0005654 nucleoplasm; GO:0005737 cytoplasm; GO:0005764 lysosome; GO:0005765 lysosomal membrane; GO:0005773 vacuole; GO:0005774 vacuolar membrane; GO:0005775 vacuolar lumen; GO:0005829 cytosol; GO:0005886 plasma membrane; GO:0005903 brush border; GO:0005929…	GO:0000166 nucleotide binding; GO:0001882 nucleoside binding; GO:0001883 purine nucleoside binding; GO:0001884 pyrimidine nucleoside binding; GO:0002134 UTP binding; GO:0002135 CTP binding; GO:0003676 nucleic acid binding; GO:0003723 RNA binding; GO:0003729 mRNA binding; GO:0003824 catalytic activity; GO:0004672 protein kinase activity; GO:0004713 protein tyrosine kinase activity; GO:0005102 sign…	PF02518	Histidine kinase-, DNA gyrase B-, and HSP90-like ATPase	O	KOG0019	Molecular chaperone (HSP90 family)
P07900	436	K	0.29	0.00281498	Down	Heat shock protein HSP 90-alpha OS=Homo sapiens OX=9606 GN=HSP90AA1 PE=1 SV=5	HSP90AA1	1	0.00324816	105.36	2	K(1)FYEQFSK	-0.63199	1.368	1.304	1.245	0.527	0.275	0.332	cytoplasm	K04079	HSP90A; molecular chaperone HtpG	hsa05215 Prostate cancer; hsa04612 Antigen processing and presentation; hsa05200 Pathways in cancer; hsa05207 Chemical carcinogenesis - receptor activation; hsa04659 Th17 cell differentiation; hsa05418 Fluid shear stress and atherosclerosis; hsa05132 Salmonella infection; hsa04621 NOD-like receptor signaling pathway; hsa04657 IL-17 signaling pathway; hsa04151 PI3K-Akt signaling pathway; hsa04914 …	GO:0000086 G2/M transition of mitotic cell cycle; GO:0000278 mitotic cell cycle; GO:0000723 telomere maintenance; GO:0000902 cell morphogenesis; GO:0000904 cell morphogenesis involved in differentiation; GO:0001505 regulation of neurotransmitter levels; GO:0001764 neuron migration; GO:0001775 cell activation; GO:0001932 regulation of protein phosphorylation; GO:0001934 positive regulation of prot…	GO:0000323 lytic vacuole; GO:0001726 ruffle; GO:0005576 extracellular region; GO:0005622 intracellular; GO:0005623 cell; GO:0005634 nucleus; GO:0005654 nucleoplasm; GO:0005737 cytoplasm; GO:0005764 lysosome; GO:0005765 lysosomal membrane; GO:0005773 vacuole; GO:0005774 vacuolar membrane; GO:0005775 vacuolar lumen; GO:0005829 cytosol; GO:0005886 plasma membrane; GO:0005903 brush border; GO:0005929…	GO:0000166 nucleotide binding; GO:0001882 nucleoside binding; GO:0001883 purine nucleoside binding; GO:0001884 pyrimidine nucleoside binding; GO:0002134 UTP binding; GO:0002135 CTP binding; GO:0003676 nucleic acid binding; GO:0003723 RNA binding; GO:0003729 mRNA binding; GO:0003824 catalytic activity; GO:0004672 protein kinase activity; GO:0004713 protein tyrosine kinase activity; GO:0005102 sign…	PF02518	Histidine kinase-, DNA gyrase B-, and HSP90-like ATPase	O	KOG0019	Molecular chaperone (HSP90 family)
P07900	362	K	0.321	0.00084687	Down	Heat shock protein HSP 90-alpha OS=Homo sapiens OX=9606 GN=HSP90AA1 PE=1 SV=5	HSP90AA1	1	0.000515691	143.56	2	NNIK(1)LYVR	0.37362	1.385	1.41	1.069	0.455	0.343	0.441	cytoplasm	K04079	HSP90A; molecular chaperone HtpG	hsa05215 Prostate cancer; hsa04612 Antigen processing and presentation; hsa05200 Pathways in cancer; hsa05207 Chemical carcinogenesis - receptor activation; hsa04659 Th17 cell differentiation; hsa05418 Fluid shear stress and atherosclerosis; hsa05132 Salmonella infection; hsa04621 NOD-like receptor signaling pathway; hsa04657 IL-17 signaling pathway; hsa04151 PI3K-Akt signaling pathway; hsa04914 …	GO:0000086 G2/M transition of mitotic cell cycle; GO:0000278 mitotic cell cycle; GO:0000723 telomere maintenance; GO:0000902 cell morphogenesis; GO:0000904 cell morphogenesis involved in differentiation; GO:0001505 regulation of neurotransmitter levels; GO:0001764 neuron migration; GO:0001775 cell activation; GO:0001932 regulation of protein phosphorylation; GO:0001934 positive regulation of prot…	GO:0000323 lytic vacuole; GO:0001726 ruffle; GO:0005576 extracellular region; GO:0005622 intracellular; GO:0005623 cell; GO:0005634 nucleus; GO:0005654 nucleoplasm; GO:0005737 cytoplasm; GO:0005764 lysosome; GO:0005765 lysosomal membrane; GO:0005773 vacuole; GO:0005774 vacuolar membrane; GO:0005775 vacuolar lumen; GO:0005829 cytosol; GO:0005886 plasma membrane; GO:0005903 brush border; GO:0005929…	GO:0000166 nucleotide binding; GO:0001882 nucleoside binding; GO:0001883 purine nucleoside binding; GO:0001884 pyrimidine nucleoside binding; GO:0002134 UTP binding; GO:0002135 CTP binding; GO:0003676 nucleic acid binding; GO:0003723 RNA binding; GO:0003729 mRNA binding; GO:0003824 catalytic activity; GO:0004672 protein kinase activity; GO:0004713 protein tyrosine kinase activity; GO:0005102 sign…	PF02518	Histidine kinase-, DNA gyrase B-, and HSP90-like ATPase	O	KOG0019	Molecular chaperone (HSP90 family)
P07900	294	K	0.308	0.000127237	Down	Heat shock protein HSP 90-alpha OS=Homo sapiens OX=9606 GN=HSP90AA1 PE=1 SV=5	HSP90AA1	1	0.0127477	72.038	2	TK(1)PIWTR	1.422	1.169	1.123	1.091	0.365		0.33	cytoplasm	K04079	HSP90A; molecular chaperone HtpG	hsa05215 Prostate cancer; hsa04612 Antigen processing and presentation; hsa05200 Pathways in cancer; hsa05207 Chemical carcinogenesis - receptor activation; hsa04659 Th17 cell differentiation; hsa05418 Fluid shear stress and atherosclerosis; hsa05132 Salmonella infection; hsa04621 NOD-like receptor signaling pathway; hsa04657 IL-17 signaling pathway; hsa04151 PI3K-Akt signaling pathway; hsa04914 …	GO:0000086 G2/M transition of mitotic cell cycle; GO:0000278 mitotic cell cycle; GO:0000723 telomere maintenance; GO:0000902 cell morphogenesis; GO:0000904 cell morphogenesis involved in differentiation; GO:0001505 regulation of neurotransmitter levels; GO:0001764 neuron migration; GO:0001775 cell activation; GO:0001932 regulation of protein phosphorylation; GO:0001934 positive regulation of prot…	GO:0000323 lytic vacuole; GO:0001726 ruffle; GO:0005576 extracellular region; GO:0005622 intracellular; GO:0005623 cell; GO:0005634 nucleus; GO:0005654 nucleoplasm; GO:0005737 cytoplasm; GO:0005764 lysosome; GO:0005765 lysosomal membrane; GO:0005773 vacuole; GO:0005774 vacuolar membrane; GO:0005775 vacuolar lumen; GO:0005829 cytosol; GO:0005886 plasma membrane; GO:0005903 brush border; GO:0005929…	GO:0000166 nucleotide binding; GO:0001882 nucleoside binding; GO:0001883 purine nucleoside binding; GO:0001884 pyrimidine nucleoside binding; GO:0002134 UTP binding; GO:0002135 CTP binding; GO:0003676 nucleic acid binding; GO:0003723 RNA binding; GO:0003729 mRNA binding; GO:0003824 catalytic activity; GO:0004672 protein kinase activity; GO:0004713 protein tyrosine kinase activity; GO:0005102 sign…	PF02518	Histidine kinase-, DNA gyrase B-, and HSP90-like ATPase	O	KOG0019	Molecular chaperone (HSP90 family)
P08238	531	K	0.423	0.00303539	Down	Heat shock protein HSP 90-beta OS=Homo sapiens OX=9606 GN=HSP90AB1 PE=1 SV=4	HSP90AB1	1	8.01187e-07	117.45	2	EFDGK(1)SLVSVTK	0.94013	1.182	1.516	1.369	0.626	0.451	0.644	cytoplasm	K04079	HSP90A; molecular chaperone HtpG	hsa05215 Prostate cancer; hsa04612 Antigen processing and presentation; hsa05200 Pathways in cancer; hsa05207 Chemical carcinogenesis - receptor activation; hsa04659 Th17 cell differentiation; hsa05418 Fluid shear stress and atherosclerosis; hsa05132 Salmonella infection; hsa04621 NOD-like receptor signaling pathway; hsa04657 IL-17 signaling pathway; hsa04151 PI3K-Akt signaling pathway; hsa04914 …				PF02518	Histidine kinase-, DNA gyrase B-, and HSP90-like ATPase	O	KOG0019	Molecular chaperone (HSP90 family)
P08238	481	K	0.453	0.000804891	Down	Heat shock protein HSP 90-beta OS=Homo sapiens OX=9606 GN=HSP90AB1 PE=1 SV=4	HSP90AB1	1	8.93032e-11	153.52	2	ETQK(1)SIYYITGESK	0.84693	1.363	1.377	1.25	0.654	0.508	0.645	cytoplasm	K04079	HSP90A; molecular chaperone HtpG	hsa05215 Prostate cancer; hsa04612 Antigen processing and presentation; hsa05200 Pathways in cancer; hsa05207 Chemical carcinogenesis - receptor activation; hsa04659 Th17 cell differentiation; hsa05418 Fluid shear stress and atherosclerosis; hsa05132 Salmonella infection; hsa04621 NOD-like receptor signaling pathway; hsa04657 IL-17 signaling pathway; hsa04151 PI3K-Akt signaling pathway; hsa04914 …				PF02518	Histidine kinase-, DNA gyrase B-, and HSP90-like ATPase	O	KOG0019	Molecular chaperone (HSP90 family)
P08238	568	K	0.16	0.00614419	Down	Heat shock protein HSP 90-beta OS=Homo sapiens OX=9606 GN=HSP90AB1 PE=1 SV=4	HSP90AB1	1	0.00222893	83.623	2	LMK(1)EILDK	-0.98243	1.665	1.576	0.928	0.192		0.252	cytoplasm	K04079	HSP90A; molecular chaperone HtpG	hsa05215 Prostate cancer; hsa04612 Antigen processing and presentation; hsa05200 Pathways in cancer; hsa05207 Chemical carcinogenesis - receptor activation; hsa04659 Th17 cell differentiation; hsa05418 Fluid shear stress and atherosclerosis; hsa05132 Salmonella infection; hsa04621 NOD-like receptor signaling pathway; hsa04657 IL-17 signaling pathway; hsa04151 PI3K-Akt signaling pathway; hsa04914 …				PF02518	Histidine kinase-, DNA gyrase B-, and HSP90-like ATPase	O	KOG0019	Molecular chaperone (HSP90 family)
P08670	188	K	0.579	0.00787141	Down	Vimentin OS=Homo sapiens OX=9606 GN=VIM PE=1 SV=4	VIM	1	1.8542e-14	187.1	2	EK(1)LQEEMLQR	-1.0955	1.479	1.503	1.31	1.007	0.724	0.752	nucleus	K07606	VIM; vimentin	hsa05206 MicroRNAs in cancer; hsa05169 Epstein-Barr virus infection	GO:0003008 system process; GO:0003012 muscle system process; GO:0006417 regulation of translation; GO:0006928 movement of cell or subcellular component; GO:0006936 muscle contraction; GO:0006996 organelle organization; GO:0007010 cytoskeleton organization; GO:0007154 cell communication; GO:0007165 signal transduction; GO:0007166 cell surface receptor signaling pathway; GO:0009889 regulation of bi…	GO:0005622 intracellular; GO:0005623 cell; GO:0005737 cytoplasm; GO:0005777 peroxisome; GO:0005829 cytosol; GO:0005844 polysome; GO:0005856 cytoskeleton; GO:0005882 intermediate filament; GO:0032991 protein-containing complex; GO:0042579 microbody; GO:0043226 organelle; GO:0043227 membrane-bounded organelle; GO:0043228 non-membrane-bounded organelle; GO:0043229 intracellular organelle; GO:0043231…	GO:0003676 nucleic acid binding; GO:0003723 RNA binding; GO:0003725 double-stranded RNA binding; GO:0005198 structural molecule activity; GO:0005200 structural constituent of cytoskeleton; GO:0005488 binding; GO:0005515 protein binding; GO:0008022 protein C-terminus binding; GO:0019215 intermediate filament binding; GO:0019904 protein domain specific binding; GO:0042802 identical protein binding;…			Z	KOG0977	Nuclear envelope protein lamin, intermediate filament superfamily
P08670	120	K	0.506	0.0044302	Down	Vimentin OS=Homo sapiens OX=9606 GN=VIM PE=1 SV=4	VIM	1	0.000341126	112.8	2	FANYIDK(1)VR	-0.17259	1.723	1.579	1.339	0.928	0.682	0.738	nucleus	K07606	VIM; vimentin	hsa05206 MicroRNAs in cancer; hsa05169 Epstein-Barr virus infection	GO:0003008 system process; GO:0003012 muscle system process; GO:0006417 regulation of translation; GO:0006928 movement of cell or subcellular component; GO:0006936 muscle contraction; GO:0006996 organelle organization; GO:0007010 cytoskeleton organization; GO:0007154 cell communication; GO:0007165 signal transduction; GO:0007166 cell surface receptor signaling pathway; GO:0009889 regulation of bi…	GO:0005622 intracellular; GO:0005623 cell; GO:0005737 cytoplasm; GO:0005777 peroxisome; GO:0005829 cytosol; GO:0005844 polysome; GO:0005856 cytoskeleton; GO:0005882 intermediate filament; GO:0032991 protein-containing complex; GO:0042579 microbody; GO:0043226 organelle; GO:0043227 membrane-bounded organelle; GO:0043228 non-membrane-bounded organelle; GO:0043229 intracellular organelle; GO:0043231…	GO:0003676 nucleic acid binding; GO:0003723 RNA binding; GO:0003725 double-stranded RNA binding; GO:0005198 structural molecule activity; GO:0005200 structural constituent of cytoskeleton; GO:0005488 binding; GO:0005515 protein binding; GO:0008022 protein C-terminus binding; GO:0019215 intermediate filament binding; GO:0019904 protein domain specific binding; GO:0042802 identical protein binding;…			Z	KOG0977	Nuclear envelope protein lamin, intermediate filament superfamily
P08670	168	K	0.57	0.00180516	Down	Vimentin OS=Homo sapiens OX=9606 GN=VIM PE=1 SV=4	VIM	1	1.96456e-07	129.28	2	QVDQLTNDK(1)AR	-1.3074	1.589	1.408	1.338	0.917	0.759	0.797	nucleus	K07606	VIM; vimentin	hsa05206 MicroRNAs in cancer; hsa05169 Epstein-Barr virus infection	GO:0003008 system process; GO:0003012 muscle system process; GO:0006417 regulation of translation; GO:0006928 movement of cell or subcellular component; GO:0006936 muscle contraction; GO:0006996 organelle organization; GO:0007010 cytoskeleton organization; GO:0007154 cell communication; GO:0007165 signal transduction; GO:0007166 cell surface receptor signaling pathway; GO:0009889 regulation of bi…	GO:0005622 intracellular; GO:0005623 cell; GO:0005737 cytoplasm; GO:0005777 peroxisome; GO:0005829 cytosol; GO:0005844 polysome; GO:0005856 cytoskeleton; GO:0005882 intermediate filament; GO:0032991 protein-containing complex; GO:0042579 microbody; GO:0043226 organelle; GO:0043227 membrane-bounded organelle; GO:0043228 non-membrane-bounded organelle; GO:0043229 intracellular organelle; GO:0043231…	GO:0003676 nucleic acid binding; GO:0003723 RNA binding; GO:0003725 double-stranded RNA binding; GO:0005198 structural molecule activity; GO:0005200 structural constituent of cytoskeleton; GO:0005488 binding; GO:0005515 protein binding; GO:0008022 protein C-terminus binding; GO:0019215 intermediate filament binding; GO:0019904 protein domain specific binding; GO:0042802 identical protein binding;…			Z	KOG0977	Nuclear envelope protein lamin, intermediate filament superfamily
P08670	104	K	0.399	0.0479856	Down	Vimentin OS=Homo sapiens OX=9606 GN=VIM PE=1 SV=4	VIM	1	2.75473e-05	108.5	2	TNEK(1)VELQELNDR	0.052203	1.825	2.32	1.142	0.802	0.396	0.914	nucleus	K07606	VIM; vimentin	hsa05206 MicroRNAs in cancer; hsa05169 Epstein-Barr virus infection	GO:0003008 system process; GO:0003012 muscle system process; GO:0006417 regulation of translation; GO:0006928 movement of cell or subcellular component; GO:0006936 muscle contraction; GO:0006996 organelle organization; GO:0007010 cytoskeleton organization; GO:0007154 cell communication; GO:0007165 signal transduction; GO:0007166 cell surface receptor signaling pathway; GO:0009889 regulation of bi…	GO:0005622 intracellular; GO:0005623 cell; GO:0005737 cytoplasm; GO:0005777 peroxisome; GO:0005829 cytosol; GO:0005844 polysome; GO:0005856 cytoskeleton; GO:0005882 intermediate filament; GO:0032991 protein-containing complex; GO:0042579 microbody; GO:0043226 organelle; GO:0043227 membrane-bounded organelle; GO:0043228 non-membrane-bounded organelle; GO:0043229 intracellular organelle; GO:0043231…	GO:0003676 nucleic acid binding; GO:0003723 RNA binding; GO:0003725 double-stranded RNA binding; GO:0005198 structural molecule activity; GO:0005200 structural constituent of cytoskeleton; GO:0005488 binding; GO:0005515 protein binding; GO:0008022 protein C-terminus binding; GO:0019215 intermediate filament binding; GO:0019904 protein domain specific binding; GO:0042802 identical protein binding;…			Z	KOG0977	Nuclear envelope protein lamin, intermediate filament superfamily
P08708	19	K	0.321	0.0223344	Down	40S ribosomal protein S17 OS=Homo sapiens OX=9606 GN=RPS17 PE=1 SV=2	RPS17	1	0.000283105	123.5	2	VIIEK(1)YYTR	0.20431	1.378	1.198	1.382	0.569	0.277		cytoplasm	K02962	RP-S17e; small subunit ribosomal protein S17e	hsa03010 Ribosome; hsa05171 Coronavirus disease - COVID-19	GO:0000028 ribosomal small subunit assembly; GO:0000184 nuclear-transcribed mRNA catabolic process, nonsense-mediated decay; GO:0000956 nuclear-transcribed mRNA catabolic process; GO:0002262 myeloid cell homeostasis; GO:0002376 immune system process; GO:0006139 nucleobase-containing compound metabolic process; GO:0006364 rRNA processing; GO:0006396 RNA processing; GO:0006401 RNA catabolic process…	GO:0005622 intracellular; GO:0005623 cell; GO:0005634 nucleus; GO:0005654 nucleoplasm; GO:0005737 cytoplasm; GO:0005829 cytosol; GO:0005840 ribosome; GO:0015935 small ribosomal subunit; GO:0022626 cytosolic ribosome; GO:0022627 cytosolic small ribosomal subunit; GO:0031974 membrane-enclosed lumen; GO:0031981 nuclear lumen; GO:0032991 protein-containing complex; GO:0043226 organelle; GO:0043227 me…	GO:0003735 structural constituent of ribosome; GO:0005198 structural molecule activity;			J	KOG0187	40S ribosomal protein S17
P08758	309	K	0.444	0.00380494	Down	Annexin A5 OS=Homo sapiens OX=9606 GN=ANXA5 PE=1 SV=2	ANXA5	1	3.84716e-06	133.98	2	GDTSGDYK(1)K	-1.267	1.773	1.338	1.334	0.579	0.605	0.788	cytoplasm	K16646			GO:0002576 platelet degranulation; GO:0002791 regulation of peptide secretion; GO:0002792 negative regulation of peptide secretion; GO:0006810 transport; GO:0006811 ion transport; GO:0006812 cation transport; GO:0006816 calcium ion transport; GO:0006887 exocytosis; GO:0007154 cell communication; GO:0007165 signal transduction; GO:0009719 response to endogenous stimulus; GO:0009725 response to hor…	GO:0005576 extracellular region; GO:0005615 extracellular space; GO:0005622 intracellular; GO:0005623 cell; GO:0005634 nucleus; GO:0005737 cytoplasm; GO:0005783 endoplasmic reticulum; GO:0005829 cytosol; GO:0005886 plasma membrane; GO:0005911 cell-cell junction; GO:0008021 synaptic vesicle; GO:0009897 external side of plasma membrane; GO:0009986 cell surface; GO:0012505 endomembrane system; GO:00…	GO:0003824 catalytic activity; GO:0004857 enzyme inhibitor activity; GO:0004859 phospholipase inhibitor activity; GO:0005102 signaling receptor binding; GO:0005215 transporter activity; GO:0005388 calcium transmembrane transporter activity, phosphorylative mechanism; GO:0005488 binding; GO:0005515 protein binding; GO:0005539 glycosaminoglycan binding; GO:0005543 phospholipid binding; GO:0005544 c…			U	KOG0819	Annexin
P08758	86	K	0.328	9.12647e-05	Down	Annexin A5 OS=Homo sapiens OX=9606 GN=ANXA5 PE=1 SV=2	ANXA5	1	9.61535e-05	88.181	2	LIVALMK(1)PSR	-0.65165	1.688	1.799	1.437	0.516	0.547	0.55	cytoplasm	K16646			GO:0002576 platelet degranulation; GO:0002791 regulation of peptide secretion; GO:0002792 negative regulation of peptide secretion; GO:0006810 transport; GO:0006811 ion transport; GO:0006812 cation transport; GO:0006816 calcium ion transport; GO:0006887 exocytosis; GO:0007154 cell communication; GO:0007165 signal transduction; GO:0009719 response to endogenous stimulus; GO:0009725 response to hor…	GO:0005576 extracellular region; GO:0005615 extracellular space; GO:0005622 intracellular; GO:0005623 cell; GO:0005634 nucleus; GO:0005737 cytoplasm; GO:0005783 endoplasmic reticulum; GO:0005829 cytosol; GO:0005886 plasma membrane; GO:0005911 cell-cell junction; GO:0008021 synaptic vesicle; GO:0009897 external side of plasma membrane; GO:0009986 cell surface; GO:0012505 endomembrane system; GO:00…	GO:0003824 catalytic activity; GO:0004857 enzyme inhibitor activity; GO:0004859 phospholipase inhibitor activity; GO:0005102 signaling receptor binding; GO:0005215 transporter activity; GO:0005388 calcium transmembrane transporter activity, phosphorylative mechanism; GO:0005488 binding; GO:0005515 protein binding; GO:0005539 glycosaminoglycan binding; GO:0005543 phospholipid binding; GO:0005544 c…			U	KOG0819	Annexin
P08758	76	K	0.453	0.002147	Down	Annexin A5 OS=Homo sapiens OX=9606 GN=ANXA5 PE=1 SV=2	ANXA5	1	1.64111e-05	124.81	2	SELTGK(1)FEK	1.0527	1.542	1.576	1.29	0.63	0.578	0.791	cytoplasm	K16646			GO:0002576 platelet degranulation; GO:0002791 regulation of peptide secretion; GO:0002792 negative regulation of peptide secretion; GO:0006810 transport; GO:0006811 ion transport; GO:0006812 cation transport; GO:0006816 calcium ion transport; GO:0006887 exocytosis; GO:0007154 cell communication; GO:0007165 signal transduction; GO:0009719 response to endogenous stimulus; GO:0009725 response to hor…	GO:0005576 extracellular region; GO:0005615 extracellular space; GO:0005622 intracellular; GO:0005623 cell; GO:0005634 nucleus; GO:0005737 cytoplasm; GO:0005783 endoplasmic reticulum; GO:0005829 cytosol; GO:0005886 plasma membrane; GO:0005911 cell-cell junction; GO:0008021 synaptic vesicle; GO:0009897 external side of plasma membrane; GO:0009986 cell surface; GO:0012505 endomembrane system; GO:00…	GO:0003824 catalytic activity; GO:0004857 enzyme inhibitor activity; GO:0004859 phospholipase inhibitor activity; GO:0005102 signaling receptor binding; GO:0005215 transporter activity; GO:0005388 calcium transmembrane transporter activity, phosphorylative mechanism; GO:0005488 binding; GO:0005515 protein binding; GO:0005539 glycosaminoglycan binding; GO:0005543 phospholipid binding; GO:0005544 c…			U	KOG0819	Annexin
P09543	197	K	1.916	0.000579058	Up	2',3'-cyclic-nucleotide 3'-phosphodiesterase OS=Homo sapiens OX=9606 GN=CNP PE=1 SV=2	CNP	1	0.0170885	81.642	2	K(1)SSETLR	-2.077	0.768	0.638	0.659	1.237	1.378	1.342	mitochondria	K01121			GO:0000226 microtubule cytoskeleton organization; GO:0000902 cell morphogenesis; GO:0000904 cell morphogenesis involved in differentiation; GO:0002237 response to molecule of bacterial origin; GO:0006810 transport; GO:0006839 mitochondrial transport; GO:0006996 organelle organization; GO:0007005 mitochondrion organization; GO:0007006 mitochondrial membrane organization; GO:0007010 cytoskeleton or…	GO:0005576 extracellular region; GO:0005615 extracellular space; GO:0005622 intracellular; GO:0005623 cell; GO:0005634 nucleus; GO:0005654 nucleoplasm; GO:0005737 cytoplasm; GO:0005739 mitochondrion; GO:0005740 mitochondrial envelope; GO:0005741 mitochondrial outer membrane; GO:0005743 mitochondrial inner membrane; GO:0005829 cytosol; GO:0005856 cytoskeleton; GO:0005874 microtubule; GO:0005886 pl…	GO:0000166 nucleotide binding; GO:0003824 catalytic activity; GO:0004112 cyclic-nucleotide phosphodiesterase activity; GO:0004113 2',3'-cyclic-nucleotide 3'-phosphodiesterase activity; GO:0005488 binding; GO:0008081 phosphoric diester hydrolase activity; GO:0016787 hydrolase activity; GO:0016788 hydrolase activity, acting on ester bonds; GO:0030551 cyclic nucleotide binding; GO:0036094 small mole…	PF13671	AAA domain	F	KOG2401	Predicted MutS-related protein involved in mismatch repair
P09651	350	K	0.088	0.00528648	Down	Heterogeneous nuclear ribonucleoprotein A1 OS=Homo sapiens OX=9606 GN=HNRNPA1 PE=1 SV=5	HNRNPA1	1	1.31814e-09	126.48	2	SSGPYGGGGQYFAK(1)PR	0.9242	1.282	1.438	1.488	0.071		0.177	nucleus	K12741	HNRNPA1_3; heterogeneous nuclear ribonucleoprotein A1/A3	hsa03040 Spliceosome; hsa05014 Amyotrophic lateral sclerosis	GO:0000375 RNA splicing, via transesterification reactions; GO:0000377 RNA splicing, via transesterification reactions with bulged adenosine as nucleophile; GO:0000380 alternative mRNA splicing, via spliceosome; GO:0000381 regulation of alternative mRNA splicing, via spliceosome; GO:0000398 mRNA splicing, via spliceosome; GO:0006139 nucleobase-containing compound metabolic process; GO:0006396 RNA…	GO:0005622 intracellular; GO:0005623 cell; GO:0005634 nucleus; GO:0005654 nucleoplasm; GO:0005681 spliceosomal complex; GO:0005737 cytoplasm; GO:0031974 membrane-enclosed lumen; GO:0031981 nuclear lumen; GO:0032991 protein-containing complex; GO:0043226 organelle; GO:0043227 membrane-bounded organelle; GO:0043229 intracellular organelle; GO:0043231 intracellular membrane-bounded organelle; GO:004…	GO:0003676 nucleic acid binding; GO:0003677 DNA binding; GO:0003697 single-stranded DNA binding; GO:0003723 RNA binding; GO:0003727 single-stranded RNA binding; GO:0005488 binding; GO:0005515 protein binding; GO:0019904 protein domain specific binding; GO:0035198 miRNA binding; GO:0036002 pre-mRNA binding; GO:0042162 telomeric DNA binding; GO:0042802 identical protein binding; GO:0043047 single-s…	PF00076	RNA recognition motif. (a.k.a. RRM, RBD, or RNP domain)	A	KOG0118	FOG: RRM domain
P0C7P0	48	K	0.51	0.00850049	Down	CDGSH iron-sulfur domain-containing protein 3, mitochondrial OS=Homo sapiens OX=9606 GN=CISD3 PE=1 SV=1	CISD3	1	7.46334e-05	90.689	2	TPIK(1)VELVAGK	-0.19518	1.379	1.419	1.256	0.696	0.847	0.526	mitochondria	K23886						PF09360	Iron-binding zinc finger CDGSH type	S	KOG4605	Uncharacterized conserved protein containing CDGSH-type Zn-finger
P0DMV9	507	K	0.15	0.0109172	Down	Heat shock 70 kDa protein 1B OS=Homo sapiens OX=9606 GN=HSPA1B PE=1 SV=1	HSPA1B	1	9.4866e-06	112.8	2	ITITNDK(1)GR	0.78897	1.857	1.961	0.911	0.216		0.258	cytoplasm	K03283	HSPA1s; heat shock 70kDa protein 1/2/6/8	hsa05134 Legionellosis; hsa05162 Measles; hsa04612 Antigen processing and presentation; hsa03040 Spliceosome; hsa05145 Toxoplasmosis; hsa04213 Longevity regulating pathway - multiple species; hsa05020 Prion disease; hsa04144 Endocytosis; hsa05417 Lipid and atherosclerosis; hsa04915 Estrogen signaling pathway; hsa04010 MAPK signaling pathway; hsa04141 Protein processing in endoplasmic reticulum	GO:0000003 reproduction; GO:0000122 negative regulation of transcription by RNA polymerase II; GO:0000723 telomere maintenance; GO:0001558 regulation of cell growth; GO:0001775 cell activation; GO:0001817 regulation of cytokine production; GO:0001819 positive regulation of cytokine production; GO:0001959 regulation of cytokine-mediated signaling pathway; GO:0001961 positive regulation of cytokine…	GO:0002199 zona pellucida receptor complex; GO:0005576 extracellular region; GO:0005622 intracellular; GO:0005623 cell; GO:0005634 nucleus; GO:0005654 nucleoplasm; GO:0005737 cytoplasm; GO:0005739 mitochondrion; GO:0005759 mitochondrial matrix; GO:0005783 endoplasmic reticulum; GO:0005813 centrosome; GO:0005814 centriole; GO:0005815 microtubule organizing center; GO:0005829 cytosol; GO:0005856 cy…	GO:0000166 nucleotide binding; GO:0001664 G protein-coupled receptor binding; GO:0002020 protease binding; GO:0003712 transcription coregulator activity; GO:0003714 transcription corepressor activity; GO:0003824 catalytic activity; GO:0005102 signaling receptor binding; GO:0005488 binding; GO:0005515 protein binding; GO:0005524 ATP binding; GO:0008134 transcription factor binding; GO:0008144 drug…			O	KOG0101	Molecular chaperones HSP70/HSC70, HSP70 superfamily
P0DMV9	257	K	0.383	0.0161661	Down	Heat shock 70 kDa protein 1B OS=Homo sapiens OX=9606 GN=HSPA1B PE=1 SV=1	HSPA1B	1	0.0131475	97.033	2	DISQNK(1)R	-3.7957	1.919	1.602	0.921	0.555	0.511	0.635	cytoplasm	K03283	HSPA1s; heat shock 70kDa protein 1/2/6/8	hsa05134 Legionellosis; hsa05162 Measles; hsa04612 Antigen processing and presentation; hsa03040 Spliceosome; hsa05145 Toxoplasmosis; hsa04213 Longevity regulating pathway - multiple species; hsa05020 Prion disease; hsa04144 Endocytosis; hsa05417 Lipid and atherosclerosis; hsa04915 Estrogen signaling pathway; hsa04010 MAPK signaling pathway; hsa04141 Protein processing in endoplasmic reticulum	GO:0000003 reproduction; GO:0000122 negative regulation of transcription by RNA polymerase II; GO:0000723 telomere maintenance; GO:0001558 regulation of cell growth; GO:0001775 cell activation; GO:0001817 regulation of cytokine production; GO:0001819 positive regulation of cytokine production; GO:0001959 regulation of cytokine-mediated signaling pathway; GO:0001961 positive regulation of cytokine…	GO:0002199 zona pellucida receptor complex; GO:0005576 extracellular region; GO:0005622 intracellular; GO:0005623 cell; GO:0005634 nucleus; GO:0005654 nucleoplasm; GO:0005737 cytoplasm; GO:0005739 mitochondrion; GO:0005759 mitochondrial matrix; GO:0005783 endoplasmic reticulum; GO:0005813 centrosome; GO:0005814 centriole; GO:0005815 microtubule organizing center; GO:0005829 cytosol; GO:0005856 cy…	GO:0000166 nucleotide binding; GO:0001664 G protein-coupled receptor binding; GO:0002020 protease binding; GO:0003712 transcription coregulator activity; GO:0003714 transcription corepressor activity; GO:0003824 catalytic activity; GO:0005102 signaling receptor binding; GO:0005488 binding; GO:0005515 protein binding; GO:0005524 ATP binding; GO:0008134 transcription factor binding; GO:0008144 drug…			O	KOG0101	Molecular chaperones HSP70/HSC70, HSP70 superfamily
P0DMV9	246	K	0.282	0.0307797	Down	Heat shock 70 kDa protein 1B OS=Homo sapiens OX=9606 GN=HSPA1B PE=1 SV=1	HSPA1B	1	8.25455e-05	81.335	3	LVNHFVEEFK(1)R	0.92321	1.287	1.437	1.525		0.225	0.574	cytoplasm	K03283	HSPA1s; heat shock 70kDa protein 1/2/6/8	hsa05134 Legionellosis; hsa05162 Measles; hsa04612 Antigen processing and presentation; hsa03040 Spliceosome; hsa05145 Toxoplasmosis; hsa04213 Longevity regulating pathway - multiple species; hsa05020 Prion disease; hsa04144 Endocytosis; hsa05417 Lipid and atherosclerosis; hsa04915 Estrogen signaling pathway; hsa04010 MAPK signaling pathway; hsa04141 Protein processing in endoplasmic reticulum	GO:0000003 reproduction; GO:0000122 negative regulation of transcription by RNA polymerase II; GO:0000723 telomere maintenance; GO:0001558 regulation of cell growth; GO:0001775 cell activation; GO:0001817 regulation of cytokine production; GO:0001819 positive regulation of cytokine production; GO:0001959 regulation of cytokine-mediated signaling pathway; GO:0001961 positive regulation of cytokine…	GO:0002199 zona pellucida receptor complex; GO:0005576 extracellular region; GO:0005622 intracellular; GO:0005623 cell; GO:0005634 nucleus; GO:0005654 nucleoplasm; GO:0005737 cytoplasm; GO:0005739 mitochondrion; GO:0005759 mitochondrial matrix; GO:0005783 endoplasmic reticulum; GO:0005813 centrosome; GO:0005814 centriole; GO:0005815 microtubule organizing center; GO:0005829 cytosol; GO:0005856 cy…	GO:0000166 nucleotide binding; GO:0001664 G protein-coupled receptor binding; GO:0002020 protease binding; GO:0003712 transcription coregulator activity; GO:0003714 transcription corepressor activity; GO:0003824 catalytic activity; GO:0005102 signaling receptor binding; GO:0005488 binding; GO:0005515 protein binding; GO:0005524 ATP binding; GO:0008134 transcription factor binding; GO:0008144 drug…			O	KOG0101	Molecular chaperones HSP70/HSC70, HSP70 superfamily
P10599	94	K	0.291	0.0003271	Down	Thioredoxin OS=Homo sapiens OX=9606 GN=TXN PE=1 SV=3	TXN	1	2.12854e-07	142.71	2	VGEFSGANK(1)EK	0.54069	1.683	1.536	1.85	0.455	0.433	0.586	extracellular	K03671	trxA; thioredoxin 1	hsa05132 Salmonella infection; hsa04621 NOD-like receptor signaling pathway; hsa05418 Fluid shear stress and atherosclerosis; hsa05012 Parkinson disease	GO:0001932 regulation of protein phosphorylation; GO:0001934 positive regulation of protein phosphorylation; GO:0007154 cell communication; GO:0007165 signal transduction; GO:0007267 cell-cell signaling; GO:0008152 metabolic process; GO:0008283 cell population proliferation; GO:0009314 response to radiation; GO:0009628 response to abiotic stimulus; GO:0009636 response to toxic substance; GO:00098…	GO:0005622 intracellular; GO:0005623 cell; GO:0005634 nucleus; GO:0005737 cytoplasm; GO:0005829 cytosol; GO:0043226 organelle; GO:0043227 membrane-bounded organelle; GO:0043229 intracellular organelle; GO:0043231 intracellular membrane-bounded organelle;	GO:0003824 catalytic activity; GO:0004791 thioredoxin-disulfide reductase activity; GO:0015035 protein disulfide oxidoreductase activity; GO:0015036 disulfide oxidoreductase activity; GO:0016209 antioxidant activity; GO:0016491 oxidoreductase activity; GO:0016651 oxidoreductase activity, acting on NAD(P)H; GO:0016667 oxidoreductase activity, acting on a sulfur group of donors; GO:0016668 oxidored…	PF00085	Thioredoxin	K	KOG0907	Thioredoxin
P10606	56	K	0.562	0.0101142	Down	Cytochrome c oxidase subunit 5B, mitochondrial OS=Homo sapiens OX=9606 GN=COX5B PE=1 SV=2	COX5B	1	0.000891403	125.5	2	EIMLAAK(1)K	-0.62178	1.495	1.386	1.176	0.905	0.629	0.748	mitochondria	K02265	COX5B; cytochrome c oxidase subunit 5b	hsa04932 Non-alcoholic fatty liver disease; hsa05208 Chemical carcinogenesis - reactive oxygen species; hsa05016 Huntington disease; hsa00190 Oxidative phosphorylation; hsa05415 Diabetic cardiomyopathy; hsa05012 Parkinson disease; hsa05010 Alzheimer disease; hsa04260 Cardiac muscle contraction; hsa04714 Thermogenesis; hsa05022 Pathways of neurodegeneration - multiple diseases; hsa05014 Amyotrophi…	GO:0006091 generation of precursor metabolites and energy; GO:0006119 oxidative phosphorylation; GO:0006123 mitochondrial electron transport, cytochrome c to oxygen; GO:0006139 nucleobase-containing compound metabolic process; GO:0006163 purine nucleotide metabolic process; GO:0006164 purine nucleotide biosynthetic process; GO:0006725 cellular aromatic compound metabolic process; GO:0006753 nucle…	GO:0005622 intracellular; GO:0005623 cell; GO:0005737 cytoplasm; GO:0005739 mitochondrion; GO:0005740 mitochondrial envelope; GO:0005743 mitochondrial inner membrane; GO:0005746 mitochondrial respirasome; GO:0005751 mitochondrial respiratory chain complex IV; GO:0016020 membrane; GO:0019866 organelle inner membrane; GO:0031090 organelle membrane; GO:0031966 mitochondrial membrane; GO:0031967 orga…	GO:0003824 catalytic activity; GO:0004129 cytochrome-c oxidase activity; GO:0005215 transporter activity; GO:0008324 cation transmembrane transporter activity; GO:0009055 electron transfer activity; GO:0015002 heme-copper terminal oxidase activity; GO:0015075 ion transmembrane transporter activity; GO:0015077 monovalent inorganic cation transmembrane transporter activity; GO:0015078 proton transm…	PF01215	Cytochrome c oxidase subunit Vb	C	KOG3352	Cytochrome c oxidase, subunit Vb/COX4
P10606	57	K	0.347	0.00034179	Down	Cytochrome c oxidase subunit 5B, mitochondrial OS=Homo sapiens OX=9606 GN=COX5B PE=1 SV=2	COX5B	1	9.65e-06	136.94	2	K(1)GLDPYNVLAPK	0.89257	1.435	1.729	1.702	0.608	0.485	0.594	mitochondria	K02265	COX5B; cytochrome c oxidase subunit 5b	hsa04932 Non-alcoholic fatty liver disease; hsa05208 Chemical carcinogenesis - reactive oxygen species; hsa05016 Huntington disease; hsa00190 Oxidative phosphorylation; hsa05415 Diabetic cardiomyopathy; hsa05012 Parkinson disease; hsa05010 Alzheimer disease; hsa04260 Cardiac muscle contraction; hsa04714 Thermogenesis; hsa05022 Pathways of neurodegeneration - multiple diseases; hsa05014 Amyotrophi…	GO:0006091 generation of precursor metabolites and energy; GO:0006119 oxidative phosphorylation; GO:0006123 mitochondrial electron transport, cytochrome c to oxygen; GO:0006139 nucleobase-containing compound metabolic process; GO:0006163 purine nucleotide metabolic process; GO:0006164 purine nucleotide biosynthetic process; GO:0006725 cellular aromatic compound metabolic process; GO:0006753 nucle…	GO:0005622 intracellular; GO:0005623 cell; GO:0005737 cytoplasm; GO:0005739 mitochondrion; GO:0005740 mitochondrial envelope; GO:0005743 mitochondrial inner membrane; GO:0005746 mitochondrial respirasome; GO:0005751 mitochondrial respiratory chain complex IV; GO:0016020 membrane; GO:0019866 organelle inner membrane; GO:0031090 organelle membrane; GO:0031966 mitochondrial membrane; GO:0031967 orga…	GO:0003824 catalytic activity; GO:0004129 cytochrome-c oxidase activity; GO:0005215 transporter activity; GO:0008324 cation transmembrane transporter activity; GO:0009055 electron transfer activity; GO:0015002 heme-copper terminal oxidase activity; GO:0015075 ion transmembrane transporter activity; GO:0015077 monovalent inorganic cation transmembrane transporter activity; GO:0015078 proton transm…	PF01215	Cytochrome c oxidase subunit Vb	C	KOG3352	Cytochrome c oxidase, subunit Vb/COX4
P10809	359	K	0.511	0.00172467	Down	60 kDa heat shock protein, mitochondrial OS=Homo sapiens OX=9606 GN=HSPD1 PE=1 SV=2	HSPD1	1	2.52611e-06	150.24	2	DDAMLLK(1)GK	1.647	1.212	1.175	1.353	0.738	0.564	0.611	mitochondria	K04077	groEL; chaperonin GroEL	hsa05134 Legionellosis; hsa05152 Tuberculosis; hsa03018 RNA degradation; hsa04940 Type I diabetes mellitus; hsa05417 Lipid and atherosclerosis	GO:0001775 cell activation; GO:0001816 cytokine production; GO:0001817 regulation of cytokine production; GO:0001819 positive regulation of cytokine production; GO:0002200 somatic diversification of immune receptors; GO:0002204 somatic recombination of immunoglobulin genes involved in immune response; GO:0002208 somatic diversification of immunoglobulins involved in immune response; GO:0002218 ac…	GO:0005576 extracellular region; GO:0005615 extracellular space; GO:0005622 intracellular; GO:0005623 cell; GO:0005737 cytoplasm; GO:0005739 mitochondrion; GO:0005740 mitochondrial envelope; GO:0005743 mitochondrial inner membrane; GO:0005759 mitochondrial matrix; GO:0005768 endosome; GO:0005769 early endosome; GO:0005829 cytosol; GO:0005886 plasma membrane; GO:0005905 clathrin-coated pit; GO:000…	GO:0001530 lipopolysaccharide binding; GO:0002039 p53 binding; GO:0003676 nucleic acid binding; GO:0003677 DNA binding; GO:0003688 DNA replication origin binding; GO:0003690 double-stranded DNA binding; GO:0003697 single-stranded DNA binding; GO:0003723 RNA binding; GO:0003725 double-stranded RNA binding; GO:0003824 catalytic activity; GO:0005488 binding; GO:0005515 protein binding; GO:0008035 hi…			O	KOG0356	Mitochondrial chaperonin, Cpn60/Hsp60p
P10809	91	K	0.663	0.000755988	Down	60 kDa heat shock protein, mitochondrial OS=Homo sapiens OX=9606 GN=HSPD1 PE=1 SV=2	HSPD1	1	5.61688e-06	184.04	2	YK(1)NIGAK	-1.2801	1.133	1.163	1.178	0.716	0.83	0.757	mitochondria	K04077	groEL; chaperonin GroEL	hsa05134 Legionellosis; hsa05152 Tuberculosis; hsa03018 RNA degradation; hsa04940 Type I diabetes mellitus; hsa05417 Lipid and atherosclerosis	GO:0001775 cell activation; GO:0001816 cytokine production; GO:0001817 regulation of cytokine production; GO:0001819 positive regulation of cytokine production; GO:0002200 somatic diversification of immune receptors; GO:0002204 somatic recombination of immunoglobulin genes involved in immune response; GO:0002208 somatic diversification of immunoglobulins involved in immune response; GO:0002218 ac…	GO:0005576 extracellular region; GO:0005615 extracellular space; GO:0005622 intracellular; GO:0005623 cell; GO:0005737 cytoplasm; GO:0005739 mitochondrion; GO:0005740 mitochondrial envelope; GO:0005743 mitochondrial inner membrane; GO:0005759 mitochondrial matrix; GO:0005768 endosome; GO:0005769 early endosome; GO:0005829 cytosol; GO:0005886 plasma membrane; GO:0005905 clathrin-coated pit; GO:000…	GO:0001530 lipopolysaccharide binding; GO:0002039 p53 binding; GO:0003676 nucleic acid binding; GO:0003677 DNA binding; GO:0003688 DNA replication origin binding; GO:0003690 double-stranded DNA binding; GO:0003697 single-stranded DNA binding; GO:0003723 RNA binding; GO:0003725 double-stranded RNA binding; GO:0003824 catalytic activity; GO:0005488 binding; GO:0005515 protein binding; GO:0008035 hi…			O	KOG0356	Mitochondrial chaperonin, Cpn60/Hsp60p
P10809	133	K	0.468	0.000107988	Down	60 kDa heat shock protein, mitochondrial OS=Homo sapiens OX=9606 GN=HSPD1 PE=1 SV=2	HSPD1	1	6.33183e-17	200.06	2	ISK(1)GANPVEIR	0.4063	1.242	1.196	1.386	0.612	0.608	0.57	mitochondria	K04077	groEL; chaperonin GroEL	hsa05134 Legionellosis; hsa05152 Tuberculosis; hsa03018 RNA degradation; hsa04940 Type I diabetes mellitus; hsa05417 Lipid and atherosclerosis	GO:0001775 cell activation; GO:0001816 cytokine production; GO:0001817 regulation of cytokine production; GO:0001819 positive regulation of cytokine production; GO:0002200 somatic diversification of immune receptors; GO:0002204 somatic recombination of immunoglobulin genes involved in immune response; GO:0002208 somatic diversification of immunoglobulins involved in immune response; GO:0002218 ac…	GO:0005576 extracellular region; GO:0005615 extracellular space; GO:0005622 intracellular; GO:0005623 cell; GO:0005737 cytoplasm; GO:0005739 mitochondrion; GO:0005740 mitochondrial envelope; GO:0005743 mitochondrial inner membrane; GO:0005759 mitochondrial matrix; GO:0005768 endosome; GO:0005769 early endosome; GO:0005829 cytosol; GO:0005886 plasma membrane; GO:0005905 clathrin-coated pit; GO:000…	GO:0001530 lipopolysaccharide binding; GO:0002039 p53 binding; GO:0003676 nucleic acid binding; GO:0003677 DNA binding; GO:0003688 DNA replication origin binding; GO:0003690 double-stranded DNA binding; GO:0003697 single-stranded DNA binding; GO:0003723 RNA binding; GO:0003725 double-stranded RNA binding; GO:0003824 catalytic activity; GO:0005488 binding; GO:0005515 protein binding; GO:0008035 hi…			O	KOG0356	Mitochondrial chaperonin, Cpn60/Hsp60p
P10809	364	K	0.34	0.000683755	Down	60 kDa heat shock protein, mitochondrial OS=Homo sapiens OX=9606 GN=HSPD1 PE=1 SV=2	HSPD1	1	0.000178019	146.03	2	GDK(1)AQIEK	-2.8944	1.384	1.106	1.605	0.492	0.456	0.446	mitochondria	K04077	groEL; chaperonin GroEL	hsa05134 Legionellosis; hsa05152 Tuberculosis; hsa03018 RNA degradation; hsa04940 Type I diabetes mellitus; hsa05417 Lipid and atherosclerosis	GO:0001775 cell activation; GO:0001816 cytokine production; GO:0001817 regulation of cytokine production; GO:0001819 positive regulation of cytokine production; GO:0002200 somatic diversification of immune receptors; GO:0002204 somatic recombination of immunoglobulin genes involved in immune response; GO:0002208 somatic diversification of immunoglobulins involved in immune response; GO:0002218 ac…	GO:0005576 extracellular region; GO:0005615 extracellular space; GO:0005622 intracellular; GO:0005623 cell; GO:0005737 cytoplasm; GO:0005739 mitochondrion; GO:0005740 mitochondrial envelope; GO:0005743 mitochondrial inner membrane; GO:0005759 mitochondrial matrix; GO:0005768 endosome; GO:0005769 early endosome; GO:0005829 cytosol; GO:0005886 plasma membrane; GO:0005905 clathrin-coated pit; GO:000…	GO:0001530 lipopolysaccharide binding; GO:0002039 p53 binding; GO:0003676 nucleic acid binding; GO:0003677 DNA binding; GO:0003688 DNA replication origin binding; GO:0003690 double-stranded DNA binding; GO:0003697 single-stranded DNA binding; GO:0003723 RNA binding; GO:0003725 double-stranded RNA binding; GO:0003824 catalytic activity; GO:0005488 binding; GO:0005515 protein binding; GO:0008035 hi…			O	KOG0356	Mitochondrial chaperonin, Cpn60/Hsp60p
P10809	523	K	0.37	0.000139904	Down	60 kDa heat shock protein, mitochondrial OS=Homo sapiens OX=9606 GN=HSPD1 PE=1 SV=2	HSPD1	1	0.000255387	85.716	2	GIIDPTK(1)VVR	-0.099292	1.313	1.438	1.273	0.506	0.442	0.541	mitochondria	K04077	groEL; chaperonin GroEL	hsa05134 Legionellosis; hsa05152 Tuberculosis; hsa03018 RNA degradation; hsa04940 Type I diabetes mellitus; hsa05417 Lipid and atherosclerosis	GO:0001775 cell activation; GO:0001816 cytokine production; GO:0001817 regulation of cytokine production; GO:0001819 positive regulation of cytokine production; GO:0002200 somatic diversification of immune receptors; GO:0002204 somatic recombination of immunoglobulin genes involved in immune response; GO:0002208 somatic diversification of immunoglobulins involved in immune response; GO:0002218 ac…	GO:0005576 extracellular region; GO:0005615 extracellular space; GO:0005622 intracellular; GO:0005623 cell; GO:0005737 cytoplasm; GO:0005739 mitochondrion; GO:0005740 mitochondrial envelope; GO:0005743 mitochondrial inner membrane; GO:0005759 mitochondrial matrix; GO:0005768 endosome; GO:0005769 early endosome; GO:0005829 cytosol; GO:0005886 plasma membrane; GO:0005905 clathrin-coated pit; GO:000…	GO:0001530 lipopolysaccharide binding; GO:0002039 p53 binding; GO:0003676 nucleic acid binding; GO:0003677 DNA binding; GO:0003688 DNA replication origin binding; GO:0003690 double-stranded DNA binding; GO:0003697 single-stranded DNA binding; GO:0003723 RNA binding; GO:0003725 double-stranded RNA binding; GO:0003824 catalytic activity; GO:0005488 binding; GO:0005515 protein binding; GO:0008035 hi…			O	KOG0356	Mitochondrial chaperonin, Cpn60/Hsp60p
P10809	202	K	0.615	0.00590481	Down	60 kDa heat shock protein, mitochondrial OS=Homo sapiens OX=9606 GN=HSPD1 PE=1 SV=2	HSPD1	1	4.01819e-05	141.29	2	GVITVK(1)DGK	-0.93431	1.146	1.08	1.33	0.81	0.643	0.733	mitochondria	K04077	groEL; chaperonin GroEL	hsa05134 Legionellosis; hsa05152 Tuberculosis; hsa03018 RNA degradation; hsa04940 Type I diabetes mellitus; hsa05417 Lipid and atherosclerosis	GO:0001775 cell activation; GO:0001816 cytokine production; GO:0001817 regulation of cytokine production; GO:0001819 positive regulation of cytokine production; GO:0002200 somatic diversification of immune receptors; GO:0002204 somatic recombination of immunoglobulin genes involved in immune response; GO:0002208 somatic diversification of immunoglobulins involved in immune response; GO:0002218 ac…	GO:0005576 extracellular region; GO:0005615 extracellular space; GO:0005622 intracellular; GO:0005623 cell; GO:0005737 cytoplasm; GO:0005739 mitochondrion; GO:0005740 mitochondrial envelope; GO:0005743 mitochondrial inner membrane; GO:0005759 mitochondrial matrix; GO:0005768 endosome; GO:0005769 early endosome; GO:0005829 cytosol; GO:0005886 plasma membrane; GO:0005905 clathrin-coated pit; GO:000…	GO:0001530 lipopolysaccharide binding; GO:0002039 p53 binding; GO:0003676 nucleic acid binding; GO:0003677 DNA binding; GO:0003688 DNA replication origin binding; GO:0003690 double-stranded DNA binding; GO:0003697 single-stranded DNA binding; GO:0003723 RNA binding; GO:0003725 double-stranded RNA binding; GO:0003824 catalytic activity; GO:0005488 binding; GO:0005515 protein binding; GO:0008035 hi…			O	KOG0356	Mitochondrial chaperonin, Cpn60/Hsp60p
P10809	196	K	0.354	0.000939057	Down	60 kDa heat shock protein, mitochondrial OS=Homo sapiens OX=9606 GN=HSPD1 PE=1 SV=2	HSPD1	1	0.0202319	87.251	2	K(1)GVITVK	0.1422	1.217	1.279	1.569	0.52	0.398	0.522	mitochondria	K04077	groEL; chaperonin GroEL	hsa05134 Legionellosis; hsa05152 Tuberculosis; hsa03018 RNA degradation; hsa04940 Type I diabetes mellitus; hsa05417 Lipid and atherosclerosis	GO:0001775 cell activation; GO:0001816 cytokine production; GO:0001817 regulation of cytokine production; GO:0001819 positive regulation of cytokine production; GO:0002200 somatic diversification of immune receptors; GO:0002204 somatic recombination of immunoglobulin genes involved in immune response; GO:0002208 somatic diversification of immunoglobulins involved in immune response; GO:0002218 ac…	GO:0005576 extracellular region; GO:0005615 extracellular space; GO:0005622 intracellular; GO:0005623 cell; GO:0005737 cytoplasm; GO:0005739 mitochondrion; GO:0005740 mitochondrial envelope; GO:0005743 mitochondrial inner membrane; GO:0005759 mitochondrial matrix; GO:0005768 endosome; GO:0005769 early endosome; GO:0005829 cytosol; GO:0005886 plasma membrane; GO:0005905 clathrin-coated pit; GO:000…	GO:0001530 lipopolysaccharide binding; GO:0002039 p53 binding; GO:0003676 nucleic acid binding; GO:0003677 DNA binding; GO:0003688 DNA replication origin binding; GO:0003690 double-stranded DNA binding; GO:0003697 single-stranded DNA binding; GO:0003723 RNA binding; GO:0003725 double-stranded RNA binding; GO:0003824 catalytic activity; GO:0005488 binding; GO:0005515 protein binding; GO:0008035 hi…			O	KOG0356	Mitochondrial chaperonin, Cpn60/Hsp60p
P10809	396	K	0.419	0.0037492	Down	60 kDa heat shock protein, mitochondrial OS=Homo sapiens OX=9606 GN=HSPD1 PE=1 SV=2	HSPD1	1	3.05692e-05	148.76	2	LAK(1)LSDGVAVLK	-0.53444	1.13	1.168	1.632	0.64	0.498	0.507	mitochondria	K04077	groEL; chaperonin GroEL	hsa05134 Legionellosis; hsa05152 Tuberculosis; hsa03018 RNA degradation; hsa04940 Type I diabetes mellitus; hsa05417 Lipid and atherosclerosis	GO:0001775 cell activation; GO:0001816 cytokine production; GO:0001817 regulation of cytokine production; GO:0001819 positive regulation of cytokine production; GO:0002200 somatic diversification of immune receptors; GO:0002204 somatic recombination of immunoglobulin genes involved in immune response; GO:0002208 somatic diversification of immunoglobulins involved in immune response; GO:0002218 ac…	GO:0005576 extracellular region; GO:0005615 extracellular space; GO:0005622 intracellular; GO:0005623 cell; GO:0005737 cytoplasm; GO:0005739 mitochondrion; GO:0005740 mitochondrial envelope; GO:0005743 mitochondrial inner membrane; GO:0005759 mitochondrial matrix; GO:0005768 endosome; GO:0005769 early endosome; GO:0005829 cytosol; GO:0005886 plasma membrane; GO:0005905 clathrin-coated pit; GO:000…	GO:0001530 lipopolysaccharide binding; GO:0002039 p53 binding; GO:0003676 nucleic acid binding; GO:0003677 DNA binding; GO:0003688 DNA replication origin binding; GO:0003690 double-stranded DNA binding; GO:0003697 single-stranded DNA binding; GO:0003723 RNA binding; GO:0003725 double-stranded RNA binding; GO:0003824 catalytic activity; GO:0005488 binding; GO:0005515 protein binding; GO:0008035 hi…			O	KOG0356	Mitochondrial chaperonin, Cpn60/Hsp60p
P10809	125	K	0.657	0.0141829	Down	60 kDa heat shock protein, mitochondrial OS=Homo sapiens OX=9606 GN=HSPD1 PE=1 SV=2	HSPD1	1	0.000223258	104.39	2	SIAK(1)EGFEK	0.77158	1.201	1.138	1.144	0.616	0.826	0.846	mitochondria	K04077	groEL; chaperonin GroEL	hsa05134 Legionellosis; hsa05152 Tuberculosis; hsa03018 RNA degradation; hsa04940 Type I diabetes mellitus; hsa05417 Lipid and atherosclerosis	GO:0001775 cell activation; GO:0001816 cytokine production; GO:0001817 regulation of cytokine production; GO:0001819 positive regulation of cytokine production; GO:0002200 somatic diversification of immune receptors; GO:0002204 somatic recombination of immunoglobulin genes involved in immune response; GO:0002208 somatic diversification of immunoglobulins involved in immune response; GO:0002218 ac…	GO:0005576 extracellular region; GO:0005615 extracellular space; GO:0005622 intracellular; GO:0005623 cell; GO:0005737 cytoplasm; GO:0005739 mitochondrion; GO:0005740 mitochondrial envelope; GO:0005743 mitochondrial inner membrane; GO:0005759 mitochondrial matrix; GO:0005768 endosome; GO:0005769 early endosome; GO:0005829 cytosol; GO:0005886 plasma membrane; GO:0005905 clathrin-coated pit; GO:000…	GO:0001530 lipopolysaccharide binding; GO:0002039 p53 binding; GO:0003676 nucleic acid binding; GO:0003677 DNA binding; GO:0003688 DNA replication origin binding; GO:0003690 double-stranded DNA binding; GO:0003697 single-stranded DNA binding; GO:0003723 RNA binding; GO:0003725 double-stranded RNA binding; GO:0003824 catalytic activity; GO:0005488 binding; GO:0005515 protein binding; GO:0008035 hi…			O	KOG0356	Mitochondrial chaperonin, Cpn60/Hsp60p
P10809	72	K	0.573	0.0465208	Down	60 kDa heat shock protein, mitochondrial OS=Homo sapiens OX=9606 GN=HSPD1 PE=1 SV=2	HSPD1	1	5.30609e-32	223.55	2	TVIIEQSWGSPK(1)VTK	0.17924	0.887	1.195	1.552	0.802	0.57	0.71	mitochondria	K04077	groEL; chaperonin GroEL	hsa05134 Legionellosis; hsa05152 Tuberculosis; hsa03018 RNA degradation; hsa04940 Type I diabetes mellitus; hsa05417 Lipid and atherosclerosis	GO:0001775 cell activation; GO:0001816 cytokine production; GO:0001817 regulation of cytokine production; GO:0001819 positive regulation of cytokine production; GO:0002200 somatic diversification of immune receptors; GO:0002204 somatic recombination of immunoglobulin genes involved in immune response; GO:0002208 somatic diversification of immunoglobulins involved in immune response; GO:0002218 ac…	GO:0005576 extracellular region; GO:0005615 extracellular space; GO:0005622 intracellular; GO:0005623 cell; GO:0005737 cytoplasm; GO:0005739 mitochondrion; GO:0005740 mitochondrial envelope; GO:0005743 mitochondrial inner membrane; GO:0005759 mitochondrial matrix; GO:0005768 endosome; GO:0005769 early endosome; GO:0005829 cytosol; GO:0005886 plasma membrane; GO:0005905 clathrin-coated pit; GO:000…	GO:0001530 lipopolysaccharide binding; GO:0002039 p53 binding; GO:0003676 nucleic acid binding; GO:0003677 DNA binding; GO:0003688 DNA replication origin binding; GO:0003690 double-stranded DNA binding; GO:0003697 single-stranded DNA binding; GO:0003723 RNA binding; GO:0003725 double-stranded RNA binding; GO:0003824 catalytic activity; GO:0005488 binding; GO:0005515 protein binding; GO:0008035 hi…			O	KOG0356	Mitochondrial chaperonin, Cpn60/Hsp60p
P10809	75	K	0.434	0.00012049	Down	60 kDa heat shock protein, mitochondrial OS=Homo sapiens OX=9606 GN=HSPD1 PE=1 SV=2	HSPD1	1	0.000162884	110.88	2	VTK(1)DGVTVAK	-1.7172	1.19	1.432	1.268	0.556	0.555	0.579	mitochondria	K04077	groEL; chaperonin GroEL	hsa05134 Legionellosis; hsa05152 Tuberculosis; hsa03018 RNA degradation; hsa04940 Type I diabetes mellitus; hsa05417 Lipid and atherosclerosis	GO:0001775 cell activation; GO:0001816 cytokine production; GO:0001817 regulation of cytokine production; GO:0001819 positive regulation of cytokine production; GO:0002200 somatic diversification of immune receptors; GO:0002204 somatic recombination of immunoglobulin genes involved in immune response; GO:0002208 somatic diversification of immunoglobulins involved in immune response; GO:0002218 ac…	GO:0005576 extracellular region; GO:0005615 extracellular space; GO:0005622 intracellular; GO:0005623 cell; GO:0005737 cytoplasm; GO:0005739 mitochondrion; GO:0005740 mitochondrial envelope; GO:0005743 mitochondrial inner membrane; GO:0005759 mitochondrial matrix; GO:0005768 endosome; GO:0005769 early endosome; GO:0005829 cytosol; GO:0005886 plasma membrane; GO:0005905 clathrin-coated pit; GO:000…	GO:0001530 lipopolysaccharide binding; GO:0002039 p53 binding; GO:0003676 nucleic acid binding; GO:0003677 DNA binding; GO:0003688 DNA replication origin binding; GO:0003690 double-stranded DNA binding; GO:0003697 single-stranded DNA binding; GO:0003723 RNA binding; GO:0003725 double-stranded RNA binding; GO:0003824 catalytic activity; GO:0005488 binding; GO:0005515 protein binding; GO:0008035 hi…			O	KOG0356	Mitochondrial chaperonin, Cpn60/Hsp60p
P11021	163	K	0.498	0.0045581	Down	Endoplasmic reticulum chaperone BiP OS=Homo sapiens OX=9606 GN=HSPA5 PE=1 SV=2	HSPA5	1	3.15405e-09	170.95	2	ETAEAYLGK(1)K	1.1929	1.424	1.476	1.235	0.825	0.563	0.67	endoplasmic reticulum	K09490	HSPA5; endoplasmic reticulum chaperone BiP [EC:3.6.4.10]	hsa03060 Protein export; hsa04612 Antigen processing and presentation; hsa04918 Thyroid hormone synthesis; hsa05012 Parkinson disease; hsa05022 Pathways of neurodegeneration - multiple diseases; hsa05014 Amyotrophic lateral sclerosis; hsa05020 Prion disease; hsa05417 Lipid and atherosclerosis; hsa04141 Protein processing in endoplasmic reticulum	GO:0006355 regulation of transcription, DNA-templated; GO:0006357 regulation of transcription by RNA polymerase II; GO:0006457 protein folding; GO:0006508 proteolysis; GO:0006511 ubiquitin-dependent protein catabolic process; GO:0006807 nitrogen compound metabolic process; GO:0006810 transport; GO:0006915 apoptotic process; GO:0006950 response to stress; GO:0006983 ER overload response; GO:000698…	GO:0005576 extracellular region; GO:0005622 intracellular; GO:0005623 cell; GO:0005634 nucleus; GO:0005737 cytoplasm; GO:0005739 mitochondrion; GO:0005783 endoplasmic reticulum; GO:0005788 endoplasmic reticulum lumen; GO:0005789 endoplasmic reticulum membrane; GO:0005790 smooth endoplasmic reticulum; GO:0005793 endoplasmic reticulum-Golgi intermediate compartment; GO:0005886 plasma membrane; GO:0…	GO:0000166 nucleotide binding; GO:0003824 catalytic activity; GO:0005488 binding; GO:0005509 calcium ion binding; GO:0005515 protein binding; GO:0005524 ATP binding; GO:0008144 drug binding; GO:0016462 pyrophosphatase activity; GO:0016787 hydrolase activity; GO:0016817 hydrolase activity, acting on acid anhydrides; GO:0016818 hydrolase activity, acting on acid anhydrides, in phosphorus-containing…			O	KOG0100	Molecular chaperones GRP78/BiP/KAR2, HSP70 superfamily
P11021	553	K	0.466	0.00893962	Down	Endoplasmic reticulum chaperone BiP OS=Homo sapiens OX=9606 GN=HSPA5 PE=1 SV=2	HSPA5	1	0.0122285	89.123	2	FAEEDK(1)K	-2.3414	1.569	1.174	1.304	0.577		0.679	endoplasmic reticulum	K09490	HSPA5; endoplasmic reticulum chaperone BiP [EC:3.6.4.10]	hsa03060 Protein export; hsa04612 Antigen processing and presentation; hsa04918 Thyroid hormone synthesis; hsa05012 Parkinson disease; hsa05022 Pathways of neurodegeneration - multiple diseases; hsa05014 Amyotrophic lateral sclerosis; hsa05020 Prion disease; hsa05417 Lipid and atherosclerosis; hsa04141 Protein processing in endoplasmic reticulum	GO:0006355 regulation of transcription, DNA-templated; GO:0006357 regulation of transcription by RNA polymerase II; GO:0006457 protein folding; GO:0006508 proteolysis; GO:0006511 ubiquitin-dependent protein catabolic process; GO:0006807 nitrogen compound metabolic process; GO:0006810 transport; GO:0006915 apoptotic process; GO:0006950 response to stress; GO:0006983 ER overload response; GO:000698…	GO:0005576 extracellular region; GO:0005622 intracellular; GO:0005623 cell; GO:0005634 nucleus; GO:0005737 cytoplasm; GO:0005739 mitochondrion; GO:0005783 endoplasmic reticulum; GO:0005788 endoplasmic reticulum lumen; GO:0005789 endoplasmic reticulum membrane; GO:0005790 smooth endoplasmic reticulum; GO:0005793 endoplasmic reticulum-Golgi intermediate compartment; GO:0005886 plasma membrane; GO:0…	GO:0000166 nucleotide binding; GO:0003824 catalytic activity; GO:0005488 binding; GO:0005509 calcium ion binding; GO:0005515 protein binding; GO:0005524 ATP binding; GO:0008144 drug binding; GO:0016462 pyrophosphatase activity; GO:0016787 hydrolase activity; GO:0016817 hydrolase activity, acting on acid anhydrides; GO:0016818 hydrolase activity, acting on acid anhydrides, in phosphorus-containing…			O	KOG0100	Molecular chaperones GRP78/BiP/KAR2, HSP70 superfamily
P11021	370	K	0.533	0.0050887	Down	Endoplasmic reticulum chaperone BiP OS=Homo sapiens OX=9606 GN=HSPA5 PE=1 SV=2	HSPA5	1	0.00114156	79.809	2	IPK(1)IQQLVK	0.32601	1.46		1.363	0.832	0.669	0.756	endoplasmic reticulum	K09490	HSPA5; endoplasmic reticulum chaperone BiP [EC:3.6.4.10]	hsa03060 Protein export; hsa04612 Antigen processing and presentation; hsa04918 Thyroid hormone synthesis; hsa05012 Parkinson disease; hsa05022 Pathways of neurodegeneration - multiple diseases; hsa05014 Amyotrophic lateral sclerosis; hsa05020 Prion disease; hsa05417 Lipid and atherosclerosis; hsa04141 Protein processing in endoplasmic reticulum	GO:0006355 regulation of transcription, DNA-templated; GO:0006357 regulation of transcription by RNA polymerase II; GO:0006457 protein folding; GO:0006508 proteolysis; GO:0006511 ubiquitin-dependent protein catabolic process; GO:0006807 nitrogen compound metabolic process; GO:0006810 transport; GO:0006915 apoptotic process; GO:0006950 response to stress; GO:0006983 ER overload response; GO:000698…	GO:0005576 extracellular region; GO:0005622 intracellular; GO:0005623 cell; GO:0005634 nucleus; GO:0005737 cytoplasm; GO:0005739 mitochondrion; GO:0005783 endoplasmic reticulum; GO:0005788 endoplasmic reticulum lumen; GO:0005789 endoplasmic reticulum membrane; GO:0005790 smooth endoplasmic reticulum; GO:0005793 endoplasmic reticulum-Golgi intermediate compartment; GO:0005886 plasma membrane; GO:0…	GO:0000166 nucleotide binding; GO:0003824 catalytic activity; GO:0005488 binding; GO:0005509 calcium ion binding; GO:0005515 protein binding; GO:0005524 ATP binding; GO:0008144 drug binding; GO:0016462 pyrophosphatase activity; GO:0016787 hydrolase activity; GO:0016817 hydrolase activity, acting on acid anhydrides; GO:0016818 hydrolase activity, acting on acid anhydrides, in phosphorus-containing…			O	KOG0100	Molecular chaperones GRP78/BiP/KAR2, HSP70 superfamily
P11021	547	K	0.274	0.0477072	Down	Endoplasmic reticulum chaperone BiP OS=Homo sapiens OX=9606 GN=HSPA5 PE=1 SV=2	HSPA5	1	1.95968e-05	110.91	2	MVNDAEK(1)FAEEDK	0.01998		1.53	1.769	0.581		0.323	endoplasmic reticulum	K09490	HSPA5; endoplasmic reticulum chaperone BiP [EC:3.6.4.10]	hsa03060 Protein export; hsa04612 Antigen processing and presentation; hsa04918 Thyroid hormone synthesis; hsa05012 Parkinson disease; hsa05022 Pathways of neurodegeneration - multiple diseases; hsa05014 Amyotrophic lateral sclerosis; hsa05020 Prion disease; hsa05417 Lipid and atherosclerosis; hsa04141 Protein processing in endoplasmic reticulum	GO:0006355 regulation of transcription, DNA-templated; GO:0006357 regulation of transcription by RNA polymerase II; GO:0006457 protein folding; GO:0006508 proteolysis; GO:0006511 ubiquitin-dependent protein catabolic process; GO:0006807 nitrogen compound metabolic process; GO:0006810 transport; GO:0006915 apoptotic process; GO:0006950 response to stress; GO:0006983 ER overload response; GO:000698…	GO:0005576 extracellular region; GO:0005622 intracellular; GO:0005623 cell; GO:0005634 nucleus; GO:0005737 cytoplasm; GO:0005739 mitochondrion; GO:0005783 endoplasmic reticulum; GO:0005788 endoplasmic reticulum lumen; GO:0005789 endoplasmic reticulum membrane; GO:0005790 smooth endoplasmic reticulum; GO:0005793 endoplasmic reticulum-Golgi intermediate compartment; GO:0005886 plasma membrane; GO:0…	GO:0000166 nucleotide binding; GO:0003824 catalytic activity; GO:0005488 binding; GO:0005509 calcium ion binding; GO:0005515 protein binding; GO:0005524 ATP binding; GO:0008144 drug binding; GO:0016462 pyrophosphatase activity; GO:0016787 hydrolase activity; GO:0016817 hydrolase activity, acting on acid anhydrides; GO:0016818 hydrolase activity, acting on acid anhydrides, in phosphorus-containing…			O	KOG0100	Molecular chaperones GRP78/BiP/KAR2, HSP70 superfamily
P11021	523	K	0.447	0.00143809	Down	Endoplasmic reticulum chaperone BiP OS=Homo sapiens OX=9606 GN=HSPA5 PE=1 SV=2	HSPA5	1	4.56656e-07	136.84	2	NK(1)ITITNDQNR	0.022726	1.562	1.442	1.3	0.732	0.54	0.653	endoplasmic reticulum	K09490	HSPA5; endoplasmic reticulum chaperone BiP [EC:3.6.4.10]	hsa03060 Protein export; hsa04612 Antigen processing and presentation; hsa04918 Thyroid hormone synthesis; hsa05012 Parkinson disease; hsa05022 Pathways of neurodegeneration - multiple diseases; hsa05014 Amyotrophic lateral sclerosis; hsa05020 Prion disease; hsa05417 Lipid and atherosclerosis; hsa04141 Protein processing in endoplasmic reticulum	GO:0006355 regulation of transcription, DNA-templated; GO:0006357 regulation of transcription by RNA polymerase II; GO:0006457 protein folding; GO:0006508 proteolysis; GO:0006511 ubiquitin-dependent protein catabolic process; GO:0006807 nitrogen compound metabolic process; GO:0006810 transport; GO:0006915 apoptotic process; GO:0006950 response to stress; GO:0006983 ER overload response; GO:000698…	GO:0005576 extracellular region; GO:0005622 intracellular; GO:0005623 cell; GO:0005634 nucleus; GO:0005737 cytoplasm; GO:0005739 mitochondrion; GO:0005783 endoplasmic reticulum; GO:0005788 endoplasmic reticulum lumen; GO:0005789 endoplasmic reticulum membrane; GO:0005790 smooth endoplasmic reticulum; GO:0005793 endoplasmic reticulum-Golgi intermediate compartment; GO:0005886 plasma membrane; GO:0…	GO:0000166 nucleotide binding; GO:0003824 catalytic activity; GO:0005488 binding; GO:0005509 calcium ion binding; GO:0005515 protein binding; GO:0005524 ATP binding; GO:0008144 drug binding; GO:0016462 pyrophosphatase activity; GO:0016787 hydrolase activity; GO:0016817 hydrolase activity, acting on acid anhydrides; GO:0016818 hydrolase activity, acting on acid anhydrides, in phosphorus-containing…			O	KOG0100	Molecular chaperones GRP78/BiP/KAR2, HSP70 superfamily
P11021	579	K	0.489	0.0109713	Down	Endoplasmic reticulum chaperone BiP OS=Homo sapiens OX=9606 GN=HSPA5 PE=1 SV=2	HSPA5	1	0.00160073	121.67	2	NQIGDK(1)EK	-2.0232	1.682	1.249	1.249	0.713	0.527	0.806	endoplasmic reticulum	K09490	HSPA5; endoplasmic reticulum chaperone BiP [EC:3.6.4.10]	hsa03060 Protein export; hsa04612 Antigen processing and presentation; hsa04918 Thyroid hormone synthesis; hsa05012 Parkinson disease; hsa05022 Pathways of neurodegeneration - multiple diseases; hsa05014 Amyotrophic lateral sclerosis; hsa05020 Prion disease; hsa05417 Lipid and atherosclerosis; hsa04141 Protein processing in endoplasmic reticulum	GO:0006355 regulation of transcription, DNA-templated; GO:0006357 regulation of transcription by RNA polymerase II; GO:0006457 protein folding; GO:0006508 proteolysis; GO:0006511 ubiquitin-dependent protein catabolic process; GO:0006807 nitrogen compound metabolic process; GO:0006810 transport; GO:0006915 apoptotic process; GO:0006950 response to stress; GO:0006983 ER overload response; GO:000698…	GO:0005576 extracellular region; GO:0005622 intracellular; GO:0005623 cell; GO:0005634 nucleus; GO:0005737 cytoplasm; GO:0005739 mitochondrion; GO:0005783 endoplasmic reticulum; GO:0005788 endoplasmic reticulum lumen; GO:0005789 endoplasmic reticulum membrane; GO:0005790 smooth endoplasmic reticulum; GO:0005793 endoplasmic reticulum-Golgi intermediate compartment; GO:0005886 plasma membrane; GO:0…	GO:0000166 nucleotide binding; GO:0003824 catalytic activity; GO:0005488 binding; GO:0005509 calcium ion binding; GO:0005515 protein binding; GO:0005524 ATP binding; GO:0008144 drug binding; GO:0016462 pyrophosphatase activity; GO:0016787 hydrolase activity; GO:0016817 hydrolase activity, acting on acid anhydrides; GO:0016818 hydrolase activity, acting on acid anhydrides, in phosphorus-containing…			O	KOG0100	Molecular chaperones GRP78/BiP/KAR2, HSP70 superfamily
P11021	185	K	0.346	0.0304264	Down	Endoplasmic reticulum chaperone BiP OS=Homo sapiens OX=9606 GN=HSPA5 PE=1 SV=2	HSPA5	1	7.3622e-11	149.58	2	QATK(1)DAGTIAGLNVMR	-0.299		1.538	1.84	0.77	0.373	0.611	endoplasmic reticulum	K09490	HSPA5; endoplasmic reticulum chaperone BiP [EC:3.6.4.10]	hsa03060 Protein export; hsa04612 Antigen processing and presentation; hsa04918 Thyroid hormone synthesis; hsa05012 Parkinson disease; hsa05022 Pathways of neurodegeneration - multiple diseases; hsa05014 Amyotrophic lateral sclerosis; hsa05020 Prion disease; hsa05417 Lipid and atherosclerosis; hsa04141 Protein processing in endoplasmic reticulum	GO:0006355 regulation of transcription, DNA-templated; GO:0006357 regulation of transcription by RNA polymerase II; GO:0006457 protein folding; GO:0006508 proteolysis; GO:0006511 ubiquitin-dependent protein catabolic process; GO:0006807 nitrogen compound metabolic process; GO:0006810 transport; GO:0006915 apoptotic process; GO:0006950 response to stress; GO:0006983 ER overload response; GO:000698…	GO:0005576 extracellular region; GO:0005622 intracellular; GO:0005623 cell; GO:0005634 nucleus; GO:0005737 cytoplasm; GO:0005739 mitochondrion; GO:0005783 endoplasmic reticulum; GO:0005788 endoplasmic reticulum lumen; GO:0005789 endoplasmic reticulum membrane; GO:0005790 smooth endoplasmic reticulum; GO:0005793 endoplasmic reticulum-Golgi intermediate compartment; GO:0005886 plasma membrane; GO:0…	GO:0000166 nucleotide binding; GO:0003824 catalytic activity; GO:0005488 binding; GO:0005509 calcium ion binding; GO:0005515 protein binding; GO:0005524 ATP binding; GO:0008144 drug binding; GO:0016462 pyrophosphatase activity; GO:0016787 hydrolase activity; GO:0016817 hydrolase activity, acting on acid anhydrides; GO:0016818 hydrolase activity, acting on acid anhydrides, in phosphorus-containing…			O	KOG0100	Molecular chaperones GRP78/BiP/KAR2, HSP70 superfamily
P11021	340	K	0.513	0.0061446	Down	Endoplasmic reticulum chaperone BiP OS=Homo sapiens OX=9606 GN=HSPA5 PE=1 SV=2	HSPA5	1	0.00206133	105.04	2	STMK(1)PVQK	-1.1211	1.51	1.381	1.208	0.755	0.557	0.791	endoplasmic reticulum	K09490	HSPA5; endoplasmic reticulum chaperone BiP [EC:3.6.4.10]	hsa03060 Protein export; hsa04612 Antigen processing and presentation; hsa04918 Thyroid hormone synthesis; hsa05012 Parkinson disease; hsa05022 Pathways of neurodegeneration - multiple diseases; hsa05014 Amyotrophic lateral sclerosis; hsa05020 Prion disease; hsa05417 Lipid and atherosclerosis; hsa04141 Protein processing in endoplasmic reticulum	GO:0006355 regulation of transcription, DNA-templated; GO:0006357 regulation of transcription by RNA polymerase II; GO:0006457 protein folding; GO:0006508 proteolysis; GO:0006511 ubiquitin-dependent protein catabolic process; GO:0006807 nitrogen compound metabolic process; GO:0006810 transport; GO:0006915 apoptotic process; GO:0006950 response to stress; GO:0006983 ER overload response; GO:000698…	GO:0005576 extracellular region; GO:0005622 intracellular; GO:0005623 cell; GO:0005634 nucleus; GO:0005737 cytoplasm; GO:0005739 mitochondrion; GO:0005783 endoplasmic reticulum; GO:0005788 endoplasmic reticulum lumen; GO:0005789 endoplasmic reticulum membrane; GO:0005790 smooth endoplasmic reticulum; GO:0005793 endoplasmic reticulum-Golgi intermediate compartment; GO:0005886 plasma membrane; GO:0…	GO:0000166 nucleotide binding; GO:0003824 catalytic activity; GO:0005488 binding; GO:0005509 calcium ion binding; GO:0005515 protein binding; GO:0005524 ATP binding; GO:0008144 drug binding; GO:0016462 pyrophosphatase activity; GO:0016787 hydrolase activity; GO:0016817 hydrolase activity, acting on acid anhydrides; GO:0016818 hydrolase activity, acting on acid anhydrides, in phosphorus-containing…			O	KOG0100	Molecular chaperones GRP78/BiP/KAR2, HSP70 superfamily
P11021	352	K	0.487	0.00193251	Down	Endoplasmic reticulum chaperone BiP OS=Homo sapiens OX=9606 GN=HSPA5 PE=1 SV=2	HSPA5	1	6.65878e-05	103.8	2	VLEDSDLK(1)K	-2.8757	1.529	1.366	1.278	0.762	0.572	0.7	endoplasmic reticulum	K09490	HSPA5; endoplasmic reticulum chaperone BiP [EC:3.6.4.10]	hsa03060 Protein export; hsa04612 Antigen processing and presentation; hsa04918 Thyroid hormone synthesis; hsa05012 Parkinson disease; hsa05022 Pathways of neurodegeneration - multiple diseases; hsa05014 Amyotrophic lateral sclerosis; hsa05020 Prion disease; hsa05417 Lipid and atherosclerosis; hsa04141 Protein processing in endoplasmic reticulum	GO:0006355 regulation of transcription, DNA-templated; GO:0006357 regulation of transcription by RNA polymerase II; GO:0006457 protein folding; GO:0006508 proteolysis; GO:0006511 ubiquitin-dependent protein catabolic process; GO:0006807 nitrogen compound metabolic process; GO:0006810 transport; GO:0006915 apoptotic process; GO:0006950 response to stress; GO:0006983 ER overload response; GO:000698…	GO:0005576 extracellular region; GO:0005622 intracellular; GO:0005623 cell; GO:0005634 nucleus; GO:0005737 cytoplasm; GO:0005739 mitochondrion; GO:0005783 endoplasmic reticulum; GO:0005788 endoplasmic reticulum lumen; GO:0005789 endoplasmic reticulum membrane; GO:0005790 smooth endoplasmic reticulum; GO:0005793 endoplasmic reticulum-Golgi intermediate compartment; GO:0005886 plasma membrane; GO:0…	GO:0000166 nucleotide binding; GO:0003824 catalytic activity; GO:0005488 binding; GO:0005509 calcium ion binding; GO:0005515 protein binding; GO:0005524 ATP binding; GO:0008144 drug binding; GO:0016462 pyrophosphatase activity; GO:0016787 hydrolase activity; GO:0016817 hydrolase activity, acting on acid anhydrides; GO:0016818 hydrolase activity, acting on acid anhydrides, in phosphorus-containing…			O	KOG0100	Molecular chaperones GRP78/BiP/KAR2, HSP70 superfamily
P11021	268	K	0.489	0.0071256	Down	Endoplasmic reticulum chaperone BiP OS=Homo sapiens OX=9606 GN=HSPA5 PE=1 SV=2	HSPA5	1	0.000151152	90.263	2	VMEHFIK(1)LYK	0.60644	1.507	1.319	1.347	0.797	0.508	0.734	endoplasmic reticulum	K09490	HSPA5; endoplasmic reticulum chaperone BiP [EC:3.6.4.10]	hsa03060 Protein export; hsa04612 Antigen processing and presentation; hsa04918 Thyroid hormone synthesis; hsa05012 Parkinson disease; hsa05022 Pathways of neurodegeneration - multiple diseases; hsa05014 Amyotrophic lateral sclerosis; hsa05020 Prion disease; hsa05417 Lipid and atherosclerosis; hsa04141 Protein processing in endoplasmic reticulum	GO:0006355 regulation of transcription, DNA-templated; GO:0006357 regulation of transcription by RNA polymerase II; GO:0006457 protein folding; GO:0006508 proteolysis; GO:0006511 ubiquitin-dependent protein catabolic process; GO:0006807 nitrogen compound metabolic process; GO:0006810 transport; GO:0006915 apoptotic process; GO:0006950 response to stress; GO:0006983 ER overload response; GO:000698…	GO:0005576 extracellular region; GO:0005622 intracellular; GO:0005623 cell; GO:0005634 nucleus; GO:0005737 cytoplasm; GO:0005739 mitochondrion; GO:0005783 endoplasmic reticulum; GO:0005788 endoplasmic reticulum lumen; GO:0005789 endoplasmic reticulum membrane; GO:0005790 smooth endoplasmic reticulum; GO:0005793 endoplasmic reticulum-Golgi intermediate compartment; GO:0005886 plasma membrane; GO:0…	GO:0000166 nucleotide binding; GO:0003824 catalytic activity; GO:0005488 binding; GO:0005509 calcium ion binding; GO:0005515 protein binding; GO:0005524 ATP binding; GO:0008144 drug binding; GO:0016462 pyrophosphatase activity; GO:0016787 hydrolase activity; GO:0016817 hydrolase activity, acting on acid anhydrides; GO:0016818 hydrolase activity, acting on acid anhydrides, in phosphorus-containing…			O	KOG0100	Molecular chaperones GRP78/BiP/KAR2, HSP70 superfamily
P11142	257	K	0.393	0.0188418	Down	Heat shock cognate 71 kDa protein OS=Homo sapiens OX=9606 GN=HSPA8 PE=1 SV=1	HSPA8	1	0.0114564	93.561	2	DISENK(1)R	-3.1807	1.947	1.373	0.975	0.528	0.453	0.708	cytoplasm	K03283	HSPA1s; heat shock 70kDa protein 1/2/6/8	hsa05134 Legionellosis; hsa05162 Measles; hsa04612 Antigen processing and presentation; hsa03040 Spliceosome; hsa05145 Toxoplasmosis; hsa04213 Longevity regulating pathway - multiple species; hsa05020 Prion disease; hsa04144 Endocytosis; hsa05417 Lipid and atherosclerosis; hsa04915 Estrogen signaling pathway; hsa04010 MAPK signaling pathway; hsa04141 Protein processing in endoplasmic reticulum	GO:0000003 reproduction; GO:0000082 G1/S transition of mitotic cell cycle; GO:0000278 mitotic cell cycle; GO:0000375 RNA splicing, via transesterification reactions; GO:0000377 RNA splicing, via transesterification reactions with bulged adenosine as nucleophile; GO:0000398 mRNA splicing, via spliceosome; GO:0001655 urogenital system development; GO:0001775 cell activation; GO:0001822 kidney devel…	GO:0000323 lytic vacuole; GO:0000974 Prp19 complex; GO:0001917 photoreceptor inner segment; GO:0005576 extracellular region; GO:0005615 extracellular space; GO:0005622 intracellular; GO:0005623 cell; GO:0005634 nucleus; GO:0005654 nucleoplasm; GO:0005730 nucleolus; GO:0005737 cytoplasm; GO:0005764 lysosome; GO:0005765 lysosomal membrane; GO:0005768 endosome; GO:0005770 late endosome; GO:0005773 v…	GO:0000166 nucleotide binding; GO:0001664 G protein-coupled receptor binding; GO:0001786 phosphatidylserine binding; GO:0003676 nucleic acid binding; GO:0003723 RNA binding; GO:0003824 catalytic activity; GO:0005102 signaling receptor binding; GO:0005488 binding; GO:0005504 fatty acid binding; GO:0005515 protein binding; GO:0005524 ATP binding; GO:0005543 phospholipid binding; GO:0008134 transcri…			O	KOG0101	Molecular chaperones HSP70/HSC70, HSP70 superfamily
P11142	507	K	0.155	0.00328702	Down	Heat shock cognate 71 kDa protein OS=Homo sapiens OX=9606 GN=HSPA8 PE=1 SV=1	HSPA8	1	9.4866e-06	112.8	2	ITITNDK(1)GR	0.78897	1.719	1.746	1.078	0.215		0.255	cytoplasm	K03283	HSPA1s; heat shock 70kDa protein 1/2/6/8	hsa05134 Legionellosis; hsa05162 Measles; hsa04612 Antigen processing and presentation; hsa03040 Spliceosome; hsa05145 Toxoplasmosis; hsa04213 Longevity regulating pathway - multiple species; hsa05020 Prion disease; hsa04144 Endocytosis; hsa05417 Lipid and atherosclerosis; hsa04915 Estrogen signaling pathway; hsa04010 MAPK signaling pathway; hsa04141 Protein processing in endoplasmic reticulum	GO:0000003 reproduction; GO:0000082 G1/S transition of mitotic cell cycle; GO:0000278 mitotic cell cycle; GO:0000375 RNA splicing, via transesterification reactions; GO:0000377 RNA splicing, via transesterification reactions with bulged adenosine as nucleophile; GO:0000398 mRNA splicing, via spliceosome; GO:0001655 urogenital system development; GO:0001775 cell activation; GO:0001822 kidney devel…	GO:0000323 lytic vacuole; GO:0000974 Prp19 complex; GO:0001917 photoreceptor inner segment; GO:0005576 extracellular region; GO:0005615 extracellular space; GO:0005622 intracellular; GO:0005623 cell; GO:0005634 nucleus; GO:0005654 nucleoplasm; GO:0005730 nucleolus; GO:0005737 cytoplasm; GO:0005764 lysosome; GO:0005765 lysosomal membrane; GO:0005768 endosome; GO:0005770 late endosome; GO:0005773 v…	GO:0000166 nucleotide binding; GO:0001664 G protein-coupled receptor binding; GO:0001786 phosphatidylserine binding; GO:0003676 nucleic acid binding; GO:0003723 RNA binding; GO:0003824 catalytic activity; GO:0005102 signaling receptor binding; GO:0005488 binding; GO:0005504 fatty acid binding; GO:0005515 protein binding; GO:0005524 ATP binding; GO:0005543 phospholipid binding; GO:0008134 transcri…			O	KOG0101	Molecular chaperones HSP70/HSC70, HSP70 superfamily
P11142	319	K	0.335	0.000994339	Down	Heat shock cognate 71 kDa protein OS=Homo sapiens OX=9606 GN=HSPA8 PE=1 SV=1	HSPA8	1	3.01308e-05	133.76	2	GTLDPVEK(1)ALR	-0.1159	1.321	1.733	1.476	0.594	0.42	0.502	cytoplasm	K03283	HSPA1s; heat shock 70kDa protein 1/2/6/8	hsa05134 Legionellosis; hsa05162 Measles; hsa04612 Antigen processing and presentation; hsa03040 Spliceosome; hsa05145 Toxoplasmosis; hsa04213 Longevity regulating pathway - multiple species; hsa05020 Prion disease; hsa04144 Endocytosis; hsa05417 Lipid and atherosclerosis; hsa04915 Estrogen signaling pathway; hsa04010 MAPK signaling pathway; hsa04141 Protein processing in endoplasmic reticulum	GO:0000003 reproduction; GO:0000082 G1/S transition of mitotic cell cycle; GO:0000278 mitotic cell cycle; GO:0000375 RNA splicing, via transesterification reactions; GO:0000377 RNA splicing, via transesterification reactions with bulged adenosine as nucleophile; GO:0000398 mRNA splicing, via spliceosome; GO:0001655 urogenital system development; GO:0001775 cell activation; GO:0001822 kidney devel…	GO:0000323 lytic vacuole; GO:0000974 Prp19 complex; GO:0001917 photoreceptor inner segment; GO:0005576 extracellular region; GO:0005615 extracellular space; GO:0005622 intracellular; GO:0005623 cell; GO:0005634 nucleus; GO:0005654 nucleoplasm; GO:0005730 nucleolus; GO:0005737 cytoplasm; GO:0005764 lysosome; GO:0005765 lysosomal membrane; GO:0005768 endosome; GO:0005770 late endosome; GO:0005773 v…	GO:0000166 nucleotide binding; GO:0001664 G protein-coupled receptor binding; GO:0001786 phosphatidylserine binding; GO:0003676 nucleic acid binding; GO:0003723 RNA binding; GO:0003824 catalytic activity; GO:0005102 signaling receptor binding; GO:0005488 binding; GO:0005504 fatty acid binding; GO:0005515 protein binding; GO:0005524 ATP binding; GO:0005543 phospholipid binding; GO:0008134 transcri…			O	KOG0101	Molecular chaperones HSP70/HSC70, HSP70 superfamily
P11142	246	K	0.401	0.00805979	Down	Heat shock cognate 71 kDa protein OS=Homo sapiens OX=9606 GN=HSPA8 PE=1 SV=1	HSPA8	1	8.90964e-05	99.34	3	MVNHFIAEFK(1)R	1.6811	1.385	1.307	1.647	0.765	0.411	0.562	cytoplasm	K03283	HSPA1s; heat shock 70kDa protein 1/2/6/8	hsa05134 Legionellosis; hsa05162 Measles; hsa04612 Antigen processing and presentation; hsa03040 Spliceosome; hsa05145 Toxoplasmosis; hsa04213 Longevity regulating pathway - multiple species; hsa05020 Prion disease; hsa04144 Endocytosis; hsa05417 Lipid and atherosclerosis; hsa04915 Estrogen signaling pathway; hsa04010 MAPK signaling pathway; hsa04141 Protein processing in endoplasmic reticulum	GO:0000003 reproduction; GO:0000082 G1/S transition of mitotic cell cycle; GO:0000278 mitotic cell cycle; GO:0000375 RNA splicing, via transesterification reactions; GO:0000377 RNA splicing, via transesterification reactions with bulged adenosine as nucleophile; GO:0000398 mRNA splicing, via spliceosome; GO:0001655 urogenital system development; GO:0001775 cell activation; GO:0001822 kidney devel…	GO:0000323 lytic vacuole; GO:0000974 Prp19 complex; GO:0001917 photoreceptor inner segment; GO:0005576 extracellular region; GO:0005615 extracellular space; GO:0005622 intracellular; GO:0005623 cell; GO:0005634 nucleus; GO:0005654 nucleoplasm; GO:0005730 nucleolus; GO:0005737 cytoplasm; GO:0005764 lysosome; GO:0005765 lysosomal membrane; GO:0005768 endosome; GO:0005770 late endosome; GO:0005773 v…	GO:0000166 nucleotide binding; GO:0001664 G protein-coupled receptor binding; GO:0001786 phosphatidylserine binding; GO:0003676 nucleic acid binding; GO:0003723 RNA binding; GO:0003824 catalytic activity; GO:0005102 signaling receptor binding; GO:0005488 binding; GO:0005504 fatty acid binding; GO:0005515 protein binding; GO:0005524 ATP binding; GO:0005543 phospholipid binding; GO:0008134 transcri…			O	KOG0101	Molecular chaperones HSP70/HSC70, HSP70 superfamily
P11142	108	K	0.16	0.0038949	Down	Heat shock cognate 71 kDa protein OS=Homo sapiens OX=9606 GN=HSPA8 PE=1 SV=1	HSPA8	1	4.36804e-05	94.804	2	VQVEYK(1)GETK	-0.018918	2.092	1.876	1.216	0.334	0.153	0.342	cytoplasm	K03283	HSPA1s; heat shock 70kDa protein 1/2/6/8	hsa05134 Legionellosis; hsa05162 Measles; hsa04612 Antigen processing and presentation; hsa03040 Spliceosome; hsa05145 Toxoplasmosis; hsa04213 Longevity regulating pathway - multiple species; hsa05020 Prion disease; hsa04144 Endocytosis; hsa05417 Lipid and atherosclerosis; hsa04915 Estrogen signaling pathway; hsa04010 MAPK signaling pathway; hsa04141 Protein processing in endoplasmic reticulum	GO:0000003 reproduction; GO:0000082 G1/S transition of mitotic cell cycle; GO:0000278 mitotic cell cycle; GO:0000375 RNA splicing, via transesterification reactions; GO:0000377 RNA splicing, via transesterification reactions with bulged adenosine as nucleophile; GO:0000398 mRNA splicing, via spliceosome; GO:0001655 urogenital system development; GO:0001775 cell activation; GO:0001822 kidney devel…	GO:0000323 lytic vacuole; GO:0000974 Prp19 complex; GO:0001917 photoreceptor inner segment; GO:0005576 extracellular region; GO:0005615 extracellular space; GO:0005622 intracellular; GO:0005623 cell; GO:0005634 nucleus; GO:0005654 nucleoplasm; GO:0005730 nucleolus; GO:0005737 cytoplasm; GO:0005764 lysosome; GO:0005765 lysosomal membrane; GO:0005768 endosome; GO:0005770 late endosome; GO:0005773 v…	GO:0000166 nucleotide binding; GO:0001664 G protein-coupled receptor binding; GO:0001786 phosphatidylserine binding; GO:0003676 nucleic acid binding; GO:0003723 RNA binding; GO:0003824 catalytic activity; GO:0005102 signaling receptor binding; GO:0005488 binding; GO:0005504 fatty acid binding; GO:0005515 protein binding; GO:0005524 ATP binding; GO:0005543 phospholipid binding; GO:0008134 transcri…			O	KOG0101	Molecular chaperones HSP70/HSC70, HSP70 superfamily
P11172	162	K	0.612	0.0213417	Down	Uridine 5'-monophosphate synthase OS=Homo sapiens OX=9606 GN=UMPS PE=1 SV=1	UMPS	1	0.000815395	85.716	2	DK(1)LQAHGIR	1.8414	1.347	1.09	1.224	0.898	0.589	0.753	mitochondria	K13421	UMPS; uridine monophosphate synthetase [EC:2.4.2.10 4.1.1.23]	hsa00983 Drug metabolism - other enzymes; hsa00240 Pyrimidine metabolism; hsa01240 Biosynthesis of cofactors; hsa01100 Metabolic pathways	GO:0006139 nucleobase-containing compound metabolic process; GO:0006213 pyrimidine nucleoside metabolic process; GO:0006220 pyrimidine nucleotide metabolic process; GO:0006221 pyrimidine nucleotide biosynthetic process; GO:0006222 UMP biosynthetic process; GO:0006725 cellular aromatic compound metabolic process; GO:0006753 nucleoside phosphate metabolic process; GO:0006793 phosphorus metabolic pr…	GO:0005622 intracellular; GO:0005623 cell; GO:0005634 nucleus; GO:0005737 cytoplasm; GO:0005829 cytosol; GO:0043226 organelle; GO:0043227 membrane-bounded organelle; GO:0043229 intracellular organelle; GO:0043231 intracellular membrane-bounded organelle;	GO:0003824 catalytic activity; GO:0004588 orotate phosphoribosyltransferase activity; GO:0004590 orotidine-5'-phosphate decarboxylase activity; GO:0005488 binding; GO:0005515 protein binding; GO:0016740 transferase activity; GO:0016757 transferase activity, transferring glycosyl groups; GO:0016763 transferase activity, transferring pentosyl groups; GO:0016829 lyase activity; GO:0016830 carbon-car…	PF00156; PF00215	Phosphoribosyl transferase domain; Orotidine 5'-phosphate decarboxylase / HUMPS family	F	KOG1377	Uridine 5'- monophosphate synthase/orotate phosphoribosyltransferase
P11177	227	K	1.99	0.00289689	Up	Pyruvate dehydrogenase E1 component subunit beta, mitochondrial OS=Homo sapiens OX=9606 GN=PDHB PE=1 SV=3	PDHB	1	0.00279666	56.378	2	DFLIPIGK(1)AK	-0.15493	0.561	0.539		1.071	0.997	1.215	mitochondria	K00162	PDHB; pyruvate dehydrogenase E1 component beta subunit [EC:1.2.4.1]	hsa00020 Citrate cycle (TCA cycle); hsa05415 Diabetic cardiomyopathy; hsa04066 HIF-1 signaling pathway; hsa04922 Glucagon signaling pathway; hsa00620 Pyruvate metabolism; hsa00010 Glycolysis / Gluconeogenesis; hsa01200 Carbon metabolism; hsa01100 Metabolic pathways; hsa05230 Central carbon metabolism in cancer	GO:0006082 organic acid metabolic process; GO:0006084 acetyl-CoA metabolic process; GO:0006085 acetyl-CoA biosynthetic process; GO:0006086 acetyl-CoA biosynthetic process from pyruvate; GO:0006090 pyruvate metabolic process; GO:0006091 generation of precursor metabolites and energy; GO:0006099 tricarboxylic acid cycle; GO:0006101 citrate metabolic process; GO:0006139 nucleobase-containing compoun…	GO:0005622 intracellular; GO:0005623 cell; GO:0005634 nucleus; GO:0005654 nucleoplasm; GO:0005737 cytoplasm; GO:0005739 mitochondrion; GO:0005759 mitochondrial matrix; GO:0031974 membrane-enclosed lumen; GO:0031981 nuclear lumen; GO:0032991 protein-containing complex; GO:0043226 organelle; GO:0043227 membrane-bounded organelle; GO:0043229 intracellular organelle; GO:0043231 intracellular membrane…	GO:0003824 catalytic activity; GO:0004738 pyruvate dehydrogenase activity; GO:0004739 pyruvate dehydrogenase (acetyl-transferring) activity; GO:0016491 oxidoreductase activity; GO:0016624 oxidoreductase activity, acting on the aldehyde or oxo group of donors, disulfide as acceptor; GO:0016903 oxidoreductase activity, acting on the aldehyde or oxo group of donors;	PF02779; PF02780	Transketolase, pyrimidine binding domain; Transketolase, C-terminal domain	C	KOG0524	Pyruvate dehydrogenase E1, beta subunit
P11216	465	K	0.349	0.00048282	Down	Glycogen phosphorylase, brain form OS=Homo sapiens OX=9606 GN=PYGB PE=1 SV=5	PYGB	1	5.54733e-05	90.689	2	IHSEIVK(1)QSVFK	0.26335	1.466	1.382	1.309	0.514		0.452	cytoplasm	K00688	PYG; glycogen phosphorylase [EC:2.4.1.1]	hsa00500 Starch and sucrose metabolism; hsa04922 Glucagon signaling pathway; hsa04910 Insulin signaling pathway; hsa04217 Necroptosis; hsa04931 Insulin resistance; hsa01100 Metabolic pathways	GO:0000272 polysaccharide catabolic process; GO:0001775 cell activation; GO:0002252 immune effector process; GO:0002263 cell activation involved in immune response; GO:0002274 myeloid leukocyte activation; GO:0002275 myeloid cell activation involved in immune response; GO:0002283 neutrophil activation involved in immune response; GO:0002366 leukocyte activation involved in immune response; GO:000…	GO:0000323 lytic vacuole; GO:0005576 extracellular region; GO:0005622 intracellular; GO:0005623 cell; GO:0005737 cytoplasm; GO:0005764 lysosome; GO:0005766 primary lysosome; GO:0005773 vacuole; GO:0005775 vacuolar lumen; GO:0012505 endomembrane system; GO:0030141 secretory granule; GO:0030424 axon; GO:0031410 cytoplasmic vesicle; GO:0031974 membrane-enclosed lumen; GO:0031982 vesicle; GO:0031983 …	GO:0003824 catalytic activity; GO:0004645 1,4-alpha-oligoglucan phosphorylase activity; GO:0005488 binding; GO:0005515 protein binding; GO:0008144 drug binding; GO:0008184 glycogen phosphorylase activity; GO:0016740 transferase activity; GO:0016757 transferase activity, transferring glycosyl groups; GO:0016758 transferase activity, transferring hexosyl groups; GO:0019842 vitamin binding; GO:00301…			G	KOG2099	Glycogen phosphorylase
P11310	212	K	0.252	0.000501697	Down	Medium-chain specific acyl-CoA dehydrogenase, mitochondrial OS=Homo sapiens OX=9606 GN=ACADM PE=1 SV=1	ACADM	1	4.03386e-05	99.34	2	SDPDPK(1)APANK	-2.9365	2.278	1.776	1.546	0.477	0.413	0.524	mitochondria	K00249	ACADM; acyl-CoA dehydrogenase [EC:1.3.8.7]	hsa04936 Alcoholic liver disease; hsa03320 PPAR signaling pathway; hsa00071 Fatty acid degradation; hsa00280 Valine, leucine and isoleucine degradation; hsa01212 Fatty acid metabolism; hsa01100 Metabolic pathways	GO:0000271 polysaccharide biosynthetic process; GO:0001889 liver development; GO:0005975 carbohydrate metabolic process; GO:0005976 polysaccharide metabolic process; GO:0005977 glycogen metabolic process; GO:0005978 glycogen biosynthetic process; GO:0006073 cellular glucan metabolic process; GO:0006082 organic acid metabolic process; GO:0006091 generation of precursor metabolites and energy; GO:0…	GO:0005622 intracellular; GO:0005623 cell; GO:0005634 nucleus; GO:0005654 nucleoplasm; GO:0005737 cytoplasm; GO:0005739 mitochondrion; GO:0005740 mitochondrial envelope; GO:0005759 mitochondrial matrix; GO:0016020 membrane; GO:0016604 nuclear body; GO:0016607 nuclear speck; GO:0030424 axon; GO:0031090 organelle membrane; GO:0031966 mitochondrial membrane; GO:0031967 organelle envelope; GO:0031974…	GO:0000062 fatty-acyl-CoA binding; GO:0000166 nucleotide binding; GO:0003824 catalytic activity; GO:0003995 acyl-CoA dehydrogenase activity; GO:0005488 binding; GO:0005515 protein binding; GO:0016491 oxidoreductase activity; GO:0016627 oxidoreductase activity, acting on the CH-CH group of donors; GO:0016853 isomerase activity; GO:0017076 purine nucleotide binding; GO:0030554 adenyl nucleotide bin…	PF02771; PF02770; PF00441	Acyl-CoA dehydrogenase, N-terminal domain; Acyl-CoA dehydrogenase, middle domain; Acyl-CoA dehydrogenase, C-terminal domain	C	KOG0140	Medium-chain acyl-CoA dehydrogenase
P12004	13	K	0.254	0.000502967	Down	Proliferating cell nuclear antigen OS=Homo sapiens OX=9606 GN=PCNA PE=1 SV=1	PCNA	1	0.00144993	95.311	2	LVQGSILK(1)K	0.3581	1.307	1.357	1.117	0.305		0.334	cytoplasm	K04802	PCNA; proliferating cell nuclear antigen	hsa03030 DNA replication; hsa04110 Cell cycle; hsa05161 Hepatitis B; hsa03410 Base excision repair; hsa03420 Nucleotide excision repair; hsa03430 Mismatch repair; hsa04530 Tight junction	GO:0000075 cell cycle checkpoint; GO:0000077 DNA damage checkpoint; GO:0000082 G1/S transition of mitotic cell cycle; GO:0000083 regulation of transcription involved in G1/S transition of mitotic cell cycle; GO:0000122 negative regulation of transcription by RNA polymerase II; GO:0000278 mitotic cell cycle; GO:0000723 telomere maintenance; GO:0000731 DNA synthesis involved in DNA repair; GO:00061…	GO:0000228 nuclear chromosome; GO:0000307 cyclin-dependent protein kinase holoenzyme complex; GO:0005622 intracellular; GO:0005623 cell; GO:0005634 nucleus; GO:0005652 nuclear lamina; GO:0005654 nucleoplasm; GO:0005657 replication fork; GO:0005663 DNA replication factor C complex; GO:0005694 chromosome; GO:0005813 centrosome; GO:0005815 microtubule organizing center; GO:0005856 cytoskeleton; GO:0…	GO:0000700 mismatch base pair DNA N-glycosylase activity; GO:0000701 purine-specific mismatch base pair DNA N-glycosylase activity; GO:0003676 nucleic acid binding; GO:0003677 DNA binding; GO:0003682 chromatin binding; GO:0003684 damaged DNA binding; GO:0003690 double-stranded DNA binding; GO:0003824 catalytic activity; GO:0005102 signaling receptor binding; GO:0005488 binding; GO:0005515 protein…	PF00705; PF02747	Proliferating cell nuclear antigen, N-terminal domain; Proliferating cell nuclear antigen, C-terminal domain	L	KOG1636	DNA polymerase delta processivity factor (proliferating cell nuclear antigen)
P12236	96	K	0.598	0.0289881	Down	ADP/ATP translocase 3 OS=Homo sapiens OX=9606 GN=SLC25A6 PE=1 SV=4	SLC25A6	1	5.41227e-05	108.4	2	YK(1)QIFLGGVDK	-0.50912	1.215	1.247	1.368	0.909	0.548	0.835	cytoplasm	K05863	SLC25A4S; solute carrier family 25 (mitochondrial adenine nucleotide translocator), member 4/5/6/31	hsa05017 Spinocerebellar ataxia; hsa04613 Neutrophil extracellular trap formation; hsa05208 Chemical carcinogenesis - reactive oxygen species; hsa05016 Huntington disease; hsa04020 Calcium signaling pathway; hsa05164 Influenza A; hsa05166 Human T-cell leukemia virus 1 infection; hsa05415 Diabetic cardiomyopathy; hsa05012 Parkinson disease; hsa05010 Alzheimer disease; hsa04218 Cellular senescence;…	GO:0002791 regulation of peptide secretion; GO:0006605 protein targeting; GO:0006626 protein targeting to mitochondrion; GO:0006810 transport; GO:0006811 ion transport; GO:0006820 anion transport; GO:0006839 mitochondrial transport; GO:0006855 drug transmembrane transport; GO:0006862 nucleotide transport; GO:0006863 purine nucleobase transport; GO:0006886 intracellular protein transport; GO:00069…	GO:0005622 intracellular; GO:0005623 cell; GO:0005737 cytoplasm; GO:0005739 mitochondrion; GO:0005740 mitochondrial envelope; GO:0005743 mitochondrial inner membrane; GO:0005744 TIM23 mitochondrial import inner membrane translocase complex; GO:0016020 membrane; GO:0016021 integral component of membrane; GO:0019866 organelle inner membrane; GO:0031090 organelle membrane; GO:0031224 intrinsic compo…	GO:0000295 adenine nucleotide transmembrane transporter activity; GO:0005215 transporter activity; GO:0005345 purine nucleobase transmembrane transporter activity; GO:0005346 purine ribonucleotide transmembrane transporter activity; GO:0005347 ATP transmembrane transporter activity; GO:0005471 ATP:ADP antiporter activity; GO:0008509 anion transmembrane transporter activity; GO:0008514 organic ani…			C	KOG0749	Mitochondrial ADP/ATP carrier proteins
P12236	166	K	0.468	0.0179435	Down	ADP/ATP translocase 3 OS=Homo sapiens OX=9606 GN=SLC25A6 PE=1 SV=4	SLC25A6	1	0.00248967	90.761	2	ITK(1)SDGIR	-0.5354	1.384	1.319	1.278	0.755	0.488		cytoplasm	K05863	SLC25A4S; solute carrier family 25 (mitochondrial adenine nucleotide translocator), member 4/5/6/31	hsa05017 Spinocerebellar ataxia; hsa04613 Neutrophil extracellular trap formation; hsa05208 Chemical carcinogenesis - reactive oxygen species; hsa05016 Huntington disease; hsa04020 Calcium signaling pathway; hsa05164 Influenza A; hsa05166 Human T-cell leukemia virus 1 infection; hsa05415 Diabetic cardiomyopathy; hsa05012 Parkinson disease; hsa05010 Alzheimer disease; hsa04218 Cellular senescence;…	GO:0002791 regulation of peptide secretion; GO:0006605 protein targeting; GO:0006626 protein targeting to mitochondrion; GO:0006810 transport; GO:0006811 ion transport; GO:0006820 anion transport; GO:0006839 mitochondrial transport; GO:0006855 drug transmembrane transport; GO:0006862 nucleotide transport; GO:0006863 purine nucleobase transport; GO:0006886 intracellular protein transport; GO:00069…	GO:0005622 intracellular; GO:0005623 cell; GO:0005737 cytoplasm; GO:0005739 mitochondrion; GO:0005740 mitochondrial envelope; GO:0005743 mitochondrial inner membrane; GO:0005744 TIM23 mitochondrial import inner membrane translocase complex; GO:0016020 membrane; GO:0016021 integral component of membrane; GO:0019866 organelle inner membrane; GO:0031090 organelle membrane; GO:0031224 intrinsic compo…	GO:0000295 adenine nucleotide transmembrane transporter activity; GO:0005215 transporter activity; GO:0005345 purine nucleobase transmembrane transporter activity; GO:0005346 purine ribonucleotide transmembrane transporter activity; GO:0005347 ATP transmembrane transporter activity; GO:0005471 ATP:ADP antiporter activity; GO:0008509 anion transmembrane transporter activity; GO:0008514 organic ani…			C	KOG0749	Mitochondrial ADP/ATP carrier proteins
P12814	89	K	0.28	0.00106299	Down	Alpha-actinin-1 OS=Homo sapiens OX=9606 GN=ACTN1 PE=1 SV=2	ACTN1	1	6.34748e-06	130.31	2	VHK(1)ISNVNK	-2.5723	1.823	1.521	1.249	0.447	0.347	0.49	cytoplasm,nucleus	K05699	ACTN1_4; actinin alpha 1/4	hsa04510 Focal adhesion; hsa05146 Amoebiasis; hsa05203 Viral carcinogenesis; hsa04530 Tight junction; hsa05131 Shigellosis; hsa04810 Regulation of actin cytoskeleton; hsa05322 Systemic lupus erythematosus; hsa04520 Adherens junction; hsa04670 Leukocyte transendothelial migration	GO:0000902 cell morphogenesis; GO:0000904 cell morphogenesis involved in differentiation; GO:0002376 immune system process; GO:0002520 immune system development; GO:0002576 platelet degranulation; GO:0006810 transport; GO:0006887 exocytosis; GO:0006996 organelle organization; GO:0007010 cytoskeleton organization; GO:0007015 actin filament organization; GO:0007044 cell-substrate junction assembly;…	GO:0001725 stress fiber; GO:0001726 ruffle; GO:0005576 extracellular region; GO:0005622 intracellular; GO:0005623 cell; GO:0005634 nucleus; GO:0005737 cytoplasm; GO:0005829 cytosol; GO:0005856 cytoskeleton; GO:0005886 plasma membrane; GO:0005903 brush border; GO:0005911 cell-cell junction; GO:0005912 adherens junction; GO:0005915 zonula adherens; GO:0005916 fascia adherens; GO:0005923 bicellular …	GO:0003676 nucleic acid binding; GO:0003712 transcription coregulator activity; GO:0003713 transcription coactivator activity; GO:0003723 RNA binding; GO:0003725 double-stranded RNA binding; GO:0003779 actin binding; GO:0005102 signaling receptor binding; GO:0005178 integrin binding; GO:0005488 binding; GO:0005515 protein binding; GO:0008092 cytoskeletal protein binding; GO:0017166 vinculin bindi…	PF00307; PF00435; PF08726	Calponin homology (CH) domain; Spectrin repeat; Ca2+ insensitive EF hand	Z	KOG0035	Ca2+-binding actin-bundling protein (actinin), alpha chain (EF-Hand protein superfamily)
P13073	53	K	0.441	0.00333362	Down	Cytochrome c oxidase subunit 4 isoform 1, mitochondrial OS=Homo sapiens OX=9606 GN=COX4I1 PE=1 SV=1	COX4I1	1	2.14983e-16	184.98	4	RDHPLPEVAHVK(1)HLSASQK	1.9339	1.695	1.274	1.476	0.792	0.596	0.571	mitochondria	K02263	COX4; cytochrome c oxidase subunit 4	hsa04932 Non-alcoholic fatty liver disease; hsa05208 Chemical carcinogenesis - reactive oxygen species; hsa05016 Huntington disease; hsa00190 Oxidative phosphorylation; hsa05415 Diabetic cardiomyopathy; hsa05012 Parkinson disease; hsa05010 Alzheimer disease; hsa04260 Cardiac muscle contraction; hsa04714 Thermogenesis; hsa05022 Pathways of neurodegeneration - multiple diseases; hsa05014 Amyotrophi…	GO:0006091 generation of precursor metabolites and energy; GO:0006119 oxidative phosphorylation; GO:0006123 mitochondrial electron transport, cytochrome c to oxygen; GO:0006139 nucleobase-containing compound metabolic process; GO:0006163 purine nucleotide metabolic process; GO:0006725 cellular aromatic compound metabolic process; GO:0006753 nucleoside phosphate metabolic process; GO:0006793 phosp…	GO:0005622 intracellular; GO:0005623 cell; GO:0005634 nucleus; GO:0005737 cytoplasm; GO:0005739 mitochondrion; GO:0005740 mitochondrial envelope; GO:0005743 mitochondrial inner membrane; GO:0005746 mitochondrial respirasome; GO:0005751 mitochondrial respiratory chain complex IV; GO:0016020 membrane; GO:0019866 organelle inner membrane; GO:0031090 organelle membrane; GO:0031966 mitochondrial membr…	GO:0003824 catalytic activity; GO:0004129 cytochrome-c oxidase activity; GO:0005215 transporter activity; GO:0008324 cation transmembrane transporter activity; GO:0009055 electron transfer activity; GO:0015002 heme-copper terminal oxidase activity; GO:0015075 ion transmembrane transporter activity; GO:0015077 monovalent inorganic cation transmembrane transporter activity; GO:0015078 proton transm…			C	KOG4075	Cytochrome c oxidase, subunit IV/COX5b
P13639	445	K	0.189	0.00118041	Down	Elongation factor 2 OS=Homo sapiens OX=9606 GN=EEF2 PE=1 SV=4	EEF2	1	2.6666e-09	150.24	2	EDLYLK(1)PIQR	2.3673	1.697	1.665	1.497	0.324	0.199	0.394	cytoplasm	K03234	EEF2; elongation factor 2	hsa04921 Oxytocin signaling pathway; hsa04152 AMPK signaling pathway	GO:0000302 response to reactive oxygen species; GO:0001101 response to acid chemical; GO:0001775 cell activation; GO:0002244 hematopoietic progenitor cell differentiation; GO:0002252 immune effector process; GO:0002263 cell activation involved in immune response; GO:0002274 myeloid leukocyte activation; GO:0002275 myeloid cell activation involved in immune response; GO:0002283 neutrophil activati…	GO:0005576 extracellular region; GO:0005622 intracellular; GO:0005623 cell; GO:0005737 cytoplasm; GO:0005829 cytosol; GO:0005840 ribosome; GO:0005844 polysome; GO:0005886 plasma membrane; GO:0012505 endomembrane system; GO:0016020 membrane; GO:0016234 inclusion body; GO:0016235 aggresome; GO:0030141 secretory granule; GO:0031410 cytoplasmic vesicle; GO:0031974 membrane-enclosed lumen; GO:0031982 …	GO:0002039 p53 binding; GO:0003676 nucleic acid binding; GO:0003723 RNA binding; GO:0003746 translation elongation factor activity; GO:0003779 actin binding; GO:0003824 catalytic activity; GO:0003924 GTPase activity; GO:0005488 binding; GO:0005515 protein binding; GO:0008092 cytoskeletal protein binding; GO:0008097 5S rRNA binding; GO:0008135 translation factor activity, RNA binding; GO:0016462 p…	PF00009; PF03144; PF03764; PF00679	Elongation factor Tu GTP binding domain; Elongation factor Tu domain 2; Elongation factor G, domain IV; Elongation factor G C-terminus	J	KOG0469	Elongation factor 2
P13667	111	K	0.432	0.00282175	Down	Protein disulfide-isomerase A4 OS=Homo sapiens OX=9606 GN=PDIA4 PE=1 SV=2	PDIA4	1	0.000350429	90.142	2	DK(1)DPPIPVAK	-0.2744	1.399	1.354	1.197	0.687	0.452	0.569	extracellular	K09582	PDIA4; protein disulfide-isomerase A4 [EC:5.3.4.1]	hsa04918 Thyroid hormone synthesis; hsa05110 Vibrio cholerae infection; hsa04141 Protein processing in endoplasmic reticulum	GO:0002790 peptide secretion; GO:0006457 protein folding; GO:0006810 transport; GO:0006950 response to stress; GO:0008104 protein localization; GO:0008152 metabolic process; GO:0009306 protein secretion; GO:0009987 cellular process; GO:0015031 protein transport; GO:0015833 peptide transport; GO:0032940 secretion by cell; GO:0033036 macromolecule localization; GO:0033554 cellular response to stres…	GO:0005576 extracellular region; GO:0005615 extracellular space; GO:0005622 intracellular; GO:0005623 cell; GO:0005737 cytoplasm; GO:0005783 endoplasmic reticulum; GO:0005788 endoplasmic reticulum lumen; GO:0005790 smooth endoplasmic reticulum; GO:0009986 cell surface; GO:0012505 endomembrane system; GO:0031974 membrane-enclosed lumen; GO:0032991 protein-containing complex; GO:0034663 endoplasmic…	GO:0003756 protein disulfide isomerase activity; GO:0003824 catalytic activity; GO:0015036 disulfide oxidoreductase activity; GO:0015037 peptide disulfide oxidoreductase activity; GO:0016491 oxidoreductase activity; GO:0016667 oxidoreductase activity, acting on a sulfur group of donors; GO:0016853 isomerase activity; GO:0016860 intramolecular oxidoreductase activity; GO:0016864 intramolecular oxi…	PF00085; PF13848	Thioredoxin; Thioredoxin-like domain	O	KOG0190	Protein disulfide isomerase (prolyl 4-hydroxylase beta subunit)
P13667	637	K	0.335	0.00710618	Down	Protein disulfide-isomerase A4 OS=Homo sapiens OX=9606 GN=PDIA4 PE=1 SV=2	PDIA4	1	6.06626e-05	81.335	2	FIEEHATK(1)LSR	1.783	1.356	1.221	1.151	0.503		0.33	extracellular	K09582	PDIA4; protein disulfide-isomerase A4 [EC:5.3.4.1]	hsa04918 Thyroid hormone synthesis; hsa05110 Vibrio cholerae infection; hsa04141 Protein processing in endoplasmic reticulum	GO:0002790 peptide secretion; GO:0006457 protein folding; GO:0006810 transport; GO:0006950 response to stress; GO:0008104 protein localization; GO:0008152 metabolic process; GO:0009306 protein secretion; GO:0009987 cellular process; GO:0015031 protein transport; GO:0015833 peptide transport; GO:0032940 secretion by cell; GO:0033036 macromolecule localization; GO:0033554 cellular response to stres…	GO:0005576 extracellular region; GO:0005615 extracellular space; GO:0005622 intracellular; GO:0005623 cell; GO:0005737 cytoplasm; GO:0005783 endoplasmic reticulum; GO:0005788 endoplasmic reticulum lumen; GO:0005790 smooth endoplasmic reticulum; GO:0009986 cell surface; GO:0012505 endomembrane system; GO:0031974 membrane-enclosed lumen; GO:0032991 protein-containing complex; GO:0034663 endoplasmic…	GO:0003756 protein disulfide isomerase activity; GO:0003824 catalytic activity; GO:0015036 disulfide oxidoreductase activity; GO:0015037 peptide disulfide oxidoreductase activity; GO:0016491 oxidoreductase activity; GO:0016667 oxidoreductase activity, acting on a sulfur group of donors; GO:0016853 isomerase activity; GO:0016860 intramolecular oxidoreductase activity; GO:0016864 intramolecular oxi…	PF00085; PF13848	Thioredoxin; Thioredoxin-like domain	O	KOG0190	Protein disulfide isomerase (prolyl 4-hydroxylase beta subunit)
P13667	528	K	0.41	0.0121332	Down	Protein disulfide-isomerase A4 OS=Homo sapiens OX=9606 GN=PDIA4 PE=1 SV=2	PDIA4	1	0.000692916	58.426	2	GPVK(1)VVVGK	1.0616	1.446	1.38	1.187	0.659	0.351	0.636	extracellular	K09582	PDIA4; protein disulfide-isomerase A4 [EC:5.3.4.1]	hsa04918 Thyroid hormone synthesis; hsa05110 Vibrio cholerae infection; hsa04141 Protein processing in endoplasmic reticulum	GO:0002790 peptide secretion; GO:0006457 protein folding; GO:0006810 transport; GO:0006950 response to stress; GO:0008104 protein localization; GO:0008152 metabolic process; GO:0009306 protein secretion; GO:0009987 cellular process; GO:0015031 protein transport; GO:0015833 peptide transport; GO:0032940 secretion by cell; GO:0033036 macromolecule localization; GO:0033554 cellular response to stres…	GO:0005576 extracellular region; GO:0005615 extracellular space; GO:0005622 intracellular; GO:0005623 cell; GO:0005737 cytoplasm; GO:0005783 endoplasmic reticulum; GO:0005788 endoplasmic reticulum lumen; GO:0005790 smooth endoplasmic reticulum; GO:0009986 cell surface; GO:0012505 endomembrane system; GO:0031974 membrane-enclosed lumen; GO:0032991 protein-containing complex; GO:0034663 endoplasmic…	GO:0003756 protein disulfide isomerase activity; GO:0003824 catalytic activity; GO:0015036 disulfide oxidoreductase activity; GO:0015037 peptide disulfide oxidoreductase activity; GO:0016491 oxidoreductase activity; GO:0016667 oxidoreductase activity, acting on a sulfur group of donors; GO:0016853 isomerase activity; GO:0016860 intramolecular oxidoreductase activity; GO:0016864 intramolecular oxi…	PF00085; PF13848	Thioredoxin; Thioredoxin-like domain	O	KOG0190	Protein disulfide isomerase (prolyl 4-hydroxylase beta subunit)
P13667	576	K	0.343	0.00748796	Down	Protein disulfide-isomerase A4 OS=Homo sapiens OX=9606 GN=PDIA4 PE=1 SV=2	PDIA4	1	0.000384978	98.009	2	GQK(1)GLVIAK	0.97313	1.524	1.407	1.239	0.567	0.299	0.566	extracellular	K09582	PDIA4; protein disulfide-isomerase A4 [EC:5.3.4.1]	hsa04918 Thyroid hormone synthesis; hsa05110 Vibrio cholerae infection; hsa04141 Protein processing in endoplasmic reticulum	GO:0002790 peptide secretion; GO:0006457 protein folding; GO:0006810 transport; GO:0006950 response to stress; GO:0008104 protein localization; GO:0008152 metabolic process; GO:0009306 protein secretion; GO:0009987 cellular process; GO:0015031 protein transport; GO:0015833 peptide transport; GO:0032940 secretion by cell; GO:0033036 macromolecule localization; GO:0033554 cellular response to stres…	GO:0005576 extracellular region; GO:0005615 extracellular space; GO:0005622 intracellular; GO:0005623 cell; GO:0005737 cytoplasm; GO:0005783 endoplasmic reticulum; GO:0005788 endoplasmic reticulum lumen; GO:0005790 smooth endoplasmic reticulum; GO:0009986 cell surface; GO:0012505 endomembrane system; GO:0031974 membrane-enclosed lumen; GO:0032991 protein-containing complex; GO:0034663 endoplasmic…	GO:0003756 protein disulfide isomerase activity; GO:0003824 catalytic activity; GO:0015036 disulfide oxidoreductase activity; GO:0015037 peptide disulfide oxidoreductase activity; GO:0016491 oxidoreductase activity; GO:0016667 oxidoreductase activity, acting on a sulfur group of donors; GO:0016853 isomerase activity; GO:0016860 intramolecular oxidoreductase activity; GO:0016864 intramolecular oxi…	PF00085; PF13848	Thioredoxin; Thioredoxin-like domain	O	KOG0190	Protein disulfide isomerase (prolyl 4-hydroxylase beta subunit)
P13667	245	K	0.36	0.00148624	Down	Protein disulfide-isomerase A4 OS=Homo sapiens OX=9606 GN=PDIA4 PE=1 SV=2	PDIA4	1	2.70441e-22	183.13	2	VDATAETDLAK(1)R	0.99614	1.399	1.518	1.203	0.578	0.393	0.512	extracellular	K09582	PDIA4; protein disulfide-isomerase A4 [EC:5.3.4.1]	hsa04918 Thyroid hormone synthesis; hsa05110 Vibrio cholerae infection; hsa04141 Protein processing in endoplasmic reticulum	GO:0002790 peptide secretion; GO:0006457 protein folding; GO:0006810 transport; GO:0006950 response to stress; GO:0008104 protein localization; GO:0008152 metabolic process; GO:0009306 protein secretion; GO:0009987 cellular process; GO:0015031 protein transport; GO:0015833 peptide transport; GO:0032940 secretion by cell; GO:0033036 macromolecule localization; GO:0033554 cellular response to stres…	GO:0005576 extracellular region; GO:0005615 extracellular space; GO:0005622 intracellular; GO:0005623 cell; GO:0005737 cytoplasm; GO:0005783 endoplasmic reticulum; GO:0005788 endoplasmic reticulum lumen; GO:0005790 smooth endoplasmic reticulum; GO:0009986 cell surface; GO:0012505 endomembrane system; GO:0031974 membrane-enclosed lumen; GO:0032991 protein-containing complex; GO:0034663 endoplasmic…	GO:0003756 protein disulfide isomerase activity; GO:0003824 catalytic activity; GO:0015036 disulfide oxidoreductase activity; GO:0015037 peptide disulfide oxidoreductase activity; GO:0016491 oxidoreductase activity; GO:0016667 oxidoreductase activity, acting on a sulfur group of donors; GO:0016853 isomerase activity; GO:0016860 intramolecular oxidoreductase activity; GO:0016864 intramolecular oxi…	PF00085; PF13848	Thioredoxin; Thioredoxin-like domain	O	KOG0190	Protein disulfide isomerase (prolyl 4-hydroxylase beta subunit)
P13797	545	K	0.391	0.00166057	Down	Plastin-3 OS=Homo sapiens OX=9606 GN=PLS3 PE=1 SV=4	PLS3	1	4.87366e-05	101.82	2	STSIQSFK(1)DK	0.8185	1.561	1.331	1.366	0.69	0.487	0.487	cytoplasm	K17336			GO:0001501 skeletal system development; GO:0002065 columnar/cuboidal epithelial cell differentiation; GO:0006996 organelle organization; GO:0007010 cytoskeleton organization; GO:0007015 actin filament organization; GO:0007275 multicellular organism development; GO:0007399 nervous system development; GO:0007423 sensory organ development; GO:0008544 epidermis development; GO:0009888 tissue developm…	GO:0005622 intracellular; GO:0005623 cell; GO:0005737 cytoplasm; GO:0005829 cytosol; GO:0005856 cytoskeleton; GO:0005884 actin filament; GO:0005886 plasma membrane; GO:0015629 actin cytoskeleton; GO:0016020 membrane; GO:0032420 stereocilium; GO:0032421 stereocilium bundle; GO:0032432 actin filament bundle; GO:0042995 cell projection; GO:0043005 neuron projection; GO:0043226 organelle; GO:0043228 …	GO:0003779 actin binding; GO:0005488 binding; GO:0005515 protein binding; GO:0008092 cytoskeletal protein binding; GO:0044877 protein-containing complex binding; GO:0051015 actin filament binding;	PF13499; PF00307	EF-hand domain pair; Calponin homology (CH) domain	Z	KOG0046	Ca2+-binding actin-bundling protein (fimbrin/plastin), EF-Hand protein superfamily
P13804	226	K	0.484	0.0111814	Down	Electron transfer flavoprotein subunit alpha, mitochondrial OS=Homo sapiens OX=9606 GN=ETFA PE=1 SV=1	ETFA	1	4.48546e-05	146.27	2	GLK(1)SGENFK	0.10323	1.72	1.501	1.073	0.735	0.591	0.752	mitochondria	K03522			GO:0006082 organic acid metabolic process; GO:0006091 generation of precursor metabolites and energy; GO:0006629 lipid metabolic process; GO:0006631 fatty acid metabolic process; GO:0006635 fatty acid beta-oxidation; GO:0008152 metabolic process; GO:0009056 catabolic process; GO:0009062 fatty acid catabolic process; GO:0009987 cellular process; GO:0016042 lipid catabolic process; GO:0016054 organ…	GO:0005622 intracellular; GO:0005623 cell; GO:0005737 cytoplasm; GO:0005739 mitochondrion; GO:0005759 mitochondrial matrix; GO:0031974 membrane-enclosed lumen; GO:0043226 organelle; GO:0043227 membrane-bounded organelle; GO:0043229 intracellular organelle; GO:0043231 intracellular membrane-bounded organelle; GO:0043233 organelle lumen; GO:0070013 intracellular organelle lumen;	GO:0000166 nucleotide binding; GO:0003824 catalytic activity; GO:0005488 binding; GO:0009055 electron transfer activity; GO:0016491 oxidoreductase activity; GO:0036094 small molecule binding; GO:0043167 ion binding; GO:0043168 anion binding; GO:0048037 cofactor binding; GO:0050660 flavin adenine dinucleotide binding; GO:0050662 coenzyme binding; GO:0097159 organic cyclic compound binding; GO:1901…	PF01012; PF00766	Electron transfer flavoprotein domain; Electron transfer flavoprotein FAD-binding domain	C	KOG3954	Electron transfer flavoprotein, alpha subunit
P13995	50	K	0.483	0.00276498	Down	Bifunctional methylenetetrahydrofolate dehydrogenase/cyclohydrolase, mitochondrial OS=Homo sapiens OX=9606 GN=MTHFD2 PE=1 SV=2	MTHFD2	1	2.14315e-12	213.45	2	LAQQIK(1)QEVR	0.74418	1.198	1.098	1.085	0.666	0.472	0.494	mitochondria	K13403	MTHFD2; methylenetetrahydrofolate dehydrogenase(NAD+) / 5,10-methenyltetrahydrofolate cyclohydrolase [EC:1.5.1.15 3.5.4.9]	hsa00670 One carbon pool by folate; hsa01240 Biosynthesis of cofactors; hsa01100 Metabolic pathways	GO:0006082 organic acid metabolic process; GO:0006575 cellular modified amino acid metabolic process; GO:0006725 cellular aromatic compound metabolic process; GO:0006730 one-carbon metabolic process; GO:0006732 coenzyme metabolic process; GO:0006760 folic acid-containing compound metabolic process; GO:0006766 vitamin metabolic process; GO:0006767 water-soluble vitamin metabolic process; GO:000680…	GO:0005622 intracellular; GO:0005623 cell; GO:0005737 cytoplasm; GO:0005739 mitochondrion; GO:0005759 mitochondrial matrix; GO:0031974 membrane-enclosed lumen; GO:0043226 organelle; GO:0043227 membrane-bounded organelle; GO:0043229 intracellular organelle; GO:0043231 intracellular membrane-bounded organelle; GO:0043233 organelle lumen; GO:0070013 intracellular organelle lumen;	GO:0000287 magnesium ion binding; GO:0003824 catalytic activity; GO:0004477 methenyltetrahydrofolate cyclohydrolase activity; GO:0004487 methylenetetrahydrofolate dehydrogenase (NAD+) activity; GO:0004488 methylenetetrahydrofolate dehydrogenase (NADP+) activity; GO:0005488 binding; GO:0016491 oxidoreductase activity; GO:0016645 oxidoreductase activity, acting on the CH-NH group of donors; GO:0016…	PF00763; PF02882	Tetrahydrofolate dehydrogenase/cyclohydrolase, catalytic domain; Tetrahydrofolate dehydrogenase/cyclohydrolase, NAD(P)-binding domain	H	KOG0089	Methylenetetrahydrofolate dehydrogenase/methylenetetrahydrofolate cyclohydrolase
P14314	149	K	0.536	0.00410942	Down	Glucosidase 2 subunit beta OS=Homo sapiens OX=9606 GN=PRKCSH PE=1 SV=2	PRKCSH	1	0.00307315	90.308	2	ILIEDWK(1)K	-0.41395	1.316	1.339	1.128	0.706		0.645	extracellular	K08288	PRKCSH; protein kinase C substrate 80K-H	hsa04141 Protein processing in endoplasmic reticulum	GO:0001655 urogenital system development; GO:0001701 in utero embryonic development; GO:0001889 liver development; GO:0006464 cellular protein modification process; GO:0006491 N-glycan processing; GO:0006807 nitrogen compound metabolic process; GO:0007154 cell communication; GO:0007165 signal transduction; GO:0007275 multicellular organism development; GO:0007399 nervous system development; GO:00…	GO:0005622 intracellular; GO:0005623 cell; GO:0005737 cytoplasm; GO:0005783 endoplasmic reticulum; GO:0005788 endoplasmic reticulum lumen; GO:0012505 endomembrane system; GO:0017177 glucosidase II complex; GO:0031974 membrane-enclosed lumen; GO:0032991 protein-containing complex; GO:0043226 organelle; GO:0043227 membrane-bounded organelle; GO:0043229 intracellular organelle; GO:0043231 intracellu…	GO:0003676 nucleic acid binding; GO:0003723 RNA binding; GO:0005080 protein kinase C binding; GO:0005488 binding; GO:0005509 calcium ion binding; GO:0005515 protein binding; GO:0019899 enzyme binding; GO:0019900 kinase binding; GO:0019901 protein kinase binding; GO:0043167 ion binding; GO:0043169 cation binding; GO:0044325 ion channel binding; GO:0046872 metal ion binding; GO:0051219 phosphoprote…	PF13202	EF hand	T	KOG2397	Protein kinase C substrate, 80 KD protein, heavy chain
P14314	142	K	0.518	0.00809138	Down	Glucosidase 2 subunit beta OS=Homo sapiens OX=9606 GN=PRKCSH PE=1 SV=2	PRKCSH	1	0.00195724	111.39	2	K(1)ILIEDWK	2.1233	1.347	1.373	1.283	0.842	0.527	0.705	extracellular	K08288	PRKCSH; protein kinase C substrate 80K-H	hsa04141 Protein processing in endoplasmic reticulum	GO:0001655 urogenital system development; GO:0001701 in utero embryonic development; GO:0001889 liver development; GO:0006464 cellular protein modification process; GO:0006491 N-glycan processing; GO:0006807 nitrogen compound metabolic process; GO:0007154 cell communication; GO:0007165 signal transduction; GO:0007275 multicellular organism development; GO:0007399 nervous system development; GO:00…	GO:0005622 intracellular; GO:0005623 cell; GO:0005737 cytoplasm; GO:0005783 endoplasmic reticulum; GO:0005788 endoplasmic reticulum lumen; GO:0012505 endomembrane system; GO:0017177 glucosidase II complex; GO:0031974 membrane-enclosed lumen; GO:0032991 protein-containing complex; GO:0043226 organelle; GO:0043227 membrane-bounded organelle; GO:0043229 intracellular organelle; GO:0043231 intracellu…	GO:0003676 nucleic acid binding; GO:0003723 RNA binding; GO:0005080 protein kinase C binding; GO:0005488 binding; GO:0005509 calcium ion binding; GO:0005515 protein binding; GO:0019899 enzyme binding; GO:0019900 kinase binding; GO:0019901 protein kinase binding; GO:0043167 ion binding; GO:0043169 cation binding; GO:0044325 ion channel binding; GO:0046872 metal ion binding; GO:0051219 phosphoprote…	PF13202	EF hand	T	KOG2397	Protein kinase C substrate, 80 KD protein, heavy chain
P14314	166	K	0.224	0.0150266	Down	Glucosidase 2 subunit beta OS=Homo sapiens OX=9606 GN=PRKCSH PE=1 SV=2	PRKCSH	1	0.000182716	93.467	2	LIELQAGK(1)K	2.6934	1.734	1.316	1.428	0.459		0.21	extracellular	K08288	PRKCSH; protein kinase C substrate 80K-H	hsa04141 Protein processing in endoplasmic reticulum	GO:0001655 urogenital system development; GO:0001701 in utero embryonic development; GO:0001889 liver development; GO:0006464 cellular protein modification process; GO:0006491 N-glycan processing; GO:0006807 nitrogen compound metabolic process; GO:0007154 cell communication; GO:0007165 signal transduction; GO:0007275 multicellular organism development; GO:0007399 nervous system development; GO:00…	GO:0005622 intracellular; GO:0005623 cell; GO:0005737 cytoplasm; GO:0005783 endoplasmic reticulum; GO:0005788 endoplasmic reticulum lumen; GO:0012505 endomembrane system; GO:0017177 glucosidase II complex; GO:0031974 membrane-enclosed lumen; GO:0032991 protein-containing complex; GO:0043226 organelle; GO:0043227 membrane-bounded organelle; GO:0043229 intracellular organelle; GO:0043231 intracellu…	GO:0003676 nucleic acid binding; GO:0003723 RNA binding; GO:0005080 protein kinase C binding; GO:0005488 binding; GO:0005509 calcium ion binding; GO:0005515 protein binding; GO:0019899 enzyme binding; GO:0019900 kinase binding; GO:0019901 protein kinase binding; GO:0043167 ion binding; GO:0043169 cation binding; GO:0044325 ion channel binding; GO:0046872 metal ion binding; GO:0051219 phosphoprote…	PF13202	EF hand	T	KOG2397	Protein kinase C substrate, 80 KD protein, heavy chain
P14324	123	K	1.903	0.0240518	Up	Farnesyl pyrophosphate synthase OS=Homo sapiens OX=9606 GN=FDPS PE=1 SV=4	FDPS	1	2.99969e-32	240.33	2	EVLEYNAIGGK(1)YNR	0.5902	0.61	0.723	0.944	1.818	1.173	1.341	mitochondria	K00787	FDPS; farnesyl diphosphate synthase [EC:2.5.1.1 2.5.1.10]	hsa00900 Terpenoid backbone biosynthesis; hsa05164 Influenza A; hsa05166 Human T-cell leukemia virus 1 infection; hsa01100 Metabolic pathways	GO:0001558 regulation of cell growth; GO:0006066 alcohol metabolic process; GO:0006629 lipid metabolic process; GO:0006644 phospholipid metabolic process; GO:0006694 steroid biosynthetic process; GO:0006695 cholesterol biosynthetic process; GO:0006720 isoprenoid metabolic process; GO:0006721 terpenoid metabolic process; GO:0006793 phosphorus metabolic process; GO:0006796 phosphate-containing comp…	GO:0005622 intracellular; GO:0005623 cell; GO:0005634 nucleus; GO:0005654 nucleoplasm; GO:0005737 cytoplasm; GO:0005739 mitochondrion; GO:0005759 mitochondrial matrix; GO:0005777 peroxisome; GO:0005829 cytosol; GO:0031974 membrane-enclosed lumen; GO:0031981 nuclear lumen; GO:0042579 microbody; GO:0043226 organelle; GO:0043227 membrane-bounded organelle; GO:0043229 intracellular organelle; GO:0043…	GO:0003824 catalytic activity; GO:0004161 dimethylallyltranstransferase activity; GO:0004337 geranyltranstransferase activity; GO:0004659 prenyltransferase activity; GO:0016740 transferase activity; GO:0016765 transferase activity, transferring alkyl or aryl (other than methyl) groups;	PF00348	Polyprenyl synthetase	H	KOG0711	Polyprenyl synthetase
P14618	66	K	0.395	0.0149406	Down	Pyruvate kinase PKM OS=Homo sapiens OX=9606 GN=PKM PE=1 SV=4	PKM	1	4.545e-19	203.55	2	EMIK(1)SGMNVAR	0.59377	1.677	1.477	1.19	0.683	0.359	0.674	cytoplasm	K00873	PK; pyruvate kinase [EC:2.7.1.40]	hsa05203 Viral carcinogenesis; hsa04922 Glucagon signaling pathway; hsa05165 Human papillomavirus infection; hsa00620 Pyruvate metabolism; hsa00010 Glycolysis / Gluconeogenesis; hsa01200 Carbon metabolism; hsa04930 Type II diabetes mellitus; hsa01230 Biosynthesis of amino acids; hsa01100 Metabolic pathways; hsa05230 Central carbon metabolism in cancer				PF02887	Pyruvate kinase, alpha/beta domain	F	KOG2323	Pyruvate kinase
P14618	135	K	0.405	0.00512776	Down	Pyruvate kinase PKM OS=Homo sapiens OX=9606 GN=PKM PE=1 SV=4	PKM	1	2.52172e-10	155.57	2	GSGTAEVELK(1)K	-3.2144	1.456	1.291	1.164	0.591	0.464		cytoplasm	K00873	PK; pyruvate kinase [EC:2.7.1.40]	hsa05203 Viral carcinogenesis; hsa04922 Glucagon signaling pathway; hsa05165 Human papillomavirus infection; hsa00620 Pyruvate metabolism; hsa00010 Glycolysis / Gluconeogenesis; hsa01200 Carbon metabolism; hsa04930 Type II diabetes mellitus; hsa01230 Biosynthesis of amino acids; hsa01100 Metabolic pathways; hsa05230 Central carbon metabolism in cancer				PF02887	Pyruvate kinase, alpha/beta domain	F	KOG2323	Pyruvate kinase
P14618	247	K	0.417	0.0182563	Down	Pyruvate kinase PKM OS=Homo sapiens OX=9606 GN=PKM PE=1 SV=4	PKM	1	2.28824e-05	129.28	2	K(1)ASDVHEVR	-0.73236	1.233	1.4	1.298		0.412	0.68	cytoplasm	K00873	PK; pyruvate kinase [EC:2.7.1.40]	hsa05203 Viral carcinogenesis; hsa04922 Glucagon signaling pathway; hsa05165 Human papillomavirus infection; hsa00620 Pyruvate metabolism; hsa00010 Glycolysis / Gluconeogenesis; hsa01200 Carbon metabolism; hsa04930 Type II diabetes mellitus; hsa01230 Biosynthesis of amino acids; hsa01100 Metabolic pathways; hsa05230 Central carbon metabolism in cancer				PF02887	Pyruvate kinase, alpha/beta domain	F	KOG2323	Pyruvate kinase
P14618	89	K	0.361	0.0298242	Down	Pyruvate kinase PKM OS=Homo sapiens OX=9606 GN=PKM PE=1 SV=4	PKM	1	1.01005e-14	104.86	4	LNFSHGTHEYHAETIK(1)NVR	1.4641	1.636	0.941	1.448		0.393	0.575	cytoplasm	K00873	PK; pyruvate kinase [EC:2.7.1.40]	hsa05203 Viral carcinogenesis; hsa04922 Glucagon signaling pathway; hsa05165 Human papillomavirus infection; hsa00620 Pyruvate metabolism; hsa00010 Glycolysis / Gluconeogenesis; hsa01200 Carbon metabolism; hsa04930 Type II diabetes mellitus; hsa01230 Biosynthesis of amino acids; hsa01100 Metabolic pathways; hsa05230 Central carbon metabolism in cancer				PF02887	Pyruvate kinase, alpha/beta domain	F	KOG2323	Pyruvate kinase
P14618	166	K	0.251	0.000157192	Down	Pyruvate kinase PKM OS=Homo sapiens OX=9606 GN=PKM PE=1 SV=4	PKM	1	5.69009e-06	130.79	2	NICK(1)VVEVGSK	0.057776	1.692	1.596	1.504	0.454	0.331	0.417	cytoplasm	K00873	PK; pyruvate kinase [EC:2.7.1.40]	hsa05203 Viral carcinogenesis; hsa04922 Glucagon signaling pathway; hsa05165 Human papillomavirus infection; hsa00620 Pyruvate metabolism; hsa00010 Glycolysis / Gluconeogenesis; hsa01200 Carbon metabolism; hsa04930 Type II diabetes mellitus; hsa01230 Biosynthesis of amino acids; hsa01100 Metabolic pathways; hsa05230 Central carbon metabolism in cancer				PF02887	Pyruvate kinase, alpha/beta domain	F	KOG2323	Pyruvate kinase
P14618	498	K	0.297	0.0079056	Down	Pyruvate kinase PKM OS=Homo sapiens OX=9606 GN=PKM PE=1 SV=4	PKM	1	2.13646e-11	130.31	2	VNFAMNVGK(1)AR	-0.60601	1.72	1.678	1.269	0.592	0.276	0.519	cytoplasm	K00873	PK; pyruvate kinase [EC:2.7.1.40]	hsa05203 Viral carcinogenesis; hsa04922 Glucagon signaling pathway; hsa05165 Human papillomavirus infection; hsa00620 Pyruvate metabolism; hsa00010 Glycolysis / Gluconeogenesis; hsa01200 Carbon metabolism; hsa04930 Type II diabetes mellitus; hsa01230 Biosynthesis of amino acids; hsa01100 Metabolic pathways; hsa05230 Central carbon metabolism in cancer				PF02887	Pyruvate kinase, alpha/beta domain	F	KOG2323	Pyruvate kinase
P14625	682	K	0.472	0.015323	Down	Endoplasmin OS=Homo sapiens OX=9606 GN=HSP90B1 PE=1 SV=1	HSP90B1	1	2.11643e-15	195.4	2	DISTNYYASQK(1)K	0.19565	1.456	1.465	1.325	0.843	0.446	0.713	endoplasmic reticulum	K09487	HSP90B; heat shock protein 90kDa beta	hsa05215 Prostate cancer; hsa04918 Thyroid hormone synthesis; hsa05200 Pathways in cancer; hsa05207 Chemical carcinogenesis - receptor activation; hsa05418 Fluid shear stress and atherosclerosis; hsa05132 Salmonella infection; hsa04657 IL-17 signaling pathway; hsa04151 PI3K-Akt signaling pathway; hsa05417 Lipid and atherosclerosis; hsa04915 Estrogen signaling pathway; hsa04141 Protein processing …	GO:0001666 response to hypoxia; GO:0002218 activation of innate immune response; GO:0002221 pattern recognition receptor signaling pathway; GO:0002224 toll-like receptor signaling pathway; GO:0002253 activation of immune response; GO:0002376 immune system process; GO:0002682 regulation of immune system process; GO:0002684 positive regulation of immune system process; GO:0002757 immune response-ac…	GO:0005576 extracellular region; GO:0005622 intracellular; GO:0005623 cell; GO:0005737 cytoplasm; GO:0005783 endoplasmic reticulum; GO:0005788 endoplasmic reticulum lumen; GO:0005789 endoplasmic reticulum membrane; GO:0005829 cytosol; GO:0012505 endomembrane system; GO:0016020 membrane; GO:0030139 endocytic vesicle; GO:0030496 midbody; GO:0031410 cytoplasmic vesicle; GO:0031974 membrane-enclosed …	GO:0003676 nucleic acid binding; GO:0003723 RNA binding; GO:0005102 signaling receptor binding; GO:0005488 binding; GO:0005509 calcium ion binding; GO:0005515 protein binding; GO:0019899 enzyme binding; GO:0019902 phosphatase binding; GO:0019903 protein phosphatase binding; GO:0043167 ion binding; GO:0043169 cation binding; GO:0046872 metal ion binding; GO:0050750 low-density lipoprotein particle…	PF02518	Histidine kinase-, DNA gyrase B-, and HSP90-like ATPase	O	KOG0020	Endoplasmic reticulum glucose-regulated protein (GRP94/endoplasmin), HSP90 family
P14625	633	K	0.528	0.0188547	Down	Endoplasmin OS=Homo sapiens OX=9606 GN=HSP90B1 PE=1 SV=1	HSP90B1	1	0.00017773	85.622	2	IEK(1)AVVSQR	-1.4728	1.604	1.344	1.136	0.769	0.54	0.848	endoplasmic reticulum	K09487	HSP90B; heat shock protein 90kDa beta	hsa05215 Prostate cancer; hsa04918 Thyroid hormone synthesis; hsa05200 Pathways in cancer; hsa05207 Chemical carcinogenesis - receptor activation; hsa05418 Fluid shear stress and atherosclerosis; hsa05132 Salmonella infection; hsa04657 IL-17 signaling pathway; hsa04151 PI3K-Akt signaling pathway; hsa05417 Lipid and atherosclerosis; hsa04915 Estrogen signaling pathway; hsa04141 Protein processing …	GO:0001666 response to hypoxia; GO:0002218 activation of innate immune response; GO:0002221 pattern recognition receptor signaling pathway; GO:0002224 toll-like receptor signaling pathway; GO:0002253 activation of immune response; GO:0002376 immune system process; GO:0002682 regulation of immune system process; GO:0002684 positive regulation of immune system process; GO:0002757 immune response-ac…	GO:0005576 extracellular region; GO:0005622 intracellular; GO:0005623 cell; GO:0005737 cytoplasm; GO:0005783 endoplasmic reticulum; GO:0005788 endoplasmic reticulum lumen; GO:0005789 endoplasmic reticulum membrane; GO:0005829 cytosol; GO:0012505 endomembrane system; GO:0016020 membrane; GO:0030139 endocytic vesicle; GO:0030496 midbody; GO:0031410 cytoplasmic vesicle; GO:0031974 membrane-enclosed …	GO:0003676 nucleic acid binding; GO:0003723 RNA binding; GO:0005102 signaling receptor binding; GO:0005488 binding; GO:0005509 calcium ion binding; GO:0005515 protein binding; GO:0019899 enzyme binding; GO:0019902 phosphatase binding; GO:0019903 protein phosphatase binding; GO:0043167 ion binding; GO:0043169 cation binding; GO:0046872 metal ion binding; GO:0050750 low-density lipoprotein particle…	PF02518	Histidine kinase-, DNA gyrase B-, and HSP90-like ATPase	O	KOG0020	Endoplasmic reticulum glucose-regulated protein (GRP94/endoplasmin), HSP90 family
P14625	161	K	0.558	0.00640889	Down	Endoplasmin OS=Homo sapiens OX=9606 GN=HSP90B1 PE=1 SV=1	HSP90B1	1	3.89524e-07	144.27	2	EELVK(1)NLGTIAK	1.6828	1.385	1.301	1.288	0.87	0.593	0.753	endoplasmic reticulum	K09487	HSP90B; heat shock protein 90kDa beta	hsa05215 Prostate cancer; hsa04918 Thyroid hormone synthesis; hsa05200 Pathways in cancer; hsa05207 Chemical carcinogenesis - receptor activation; hsa05418 Fluid shear stress and atherosclerosis; hsa05132 Salmonella infection; hsa04657 IL-17 signaling pathway; hsa04151 PI3K-Akt signaling pathway; hsa05417 Lipid and atherosclerosis; hsa04915 Estrogen signaling pathway; hsa04141 Protein processing …	GO:0001666 response to hypoxia; GO:0002218 activation of innate immune response; GO:0002221 pattern recognition receptor signaling pathway; GO:0002224 toll-like receptor signaling pathway; GO:0002253 activation of immune response; GO:0002376 immune system process; GO:0002682 regulation of immune system process; GO:0002684 positive regulation of immune system process; GO:0002757 immune response-ac…	GO:0005576 extracellular region; GO:0005622 intracellular; GO:0005623 cell; GO:0005737 cytoplasm; GO:0005783 endoplasmic reticulum; GO:0005788 endoplasmic reticulum lumen; GO:0005789 endoplasmic reticulum membrane; GO:0005829 cytosol; GO:0012505 endomembrane system; GO:0016020 membrane; GO:0030139 endocytic vesicle; GO:0030496 midbody; GO:0031410 cytoplasmic vesicle; GO:0031974 membrane-enclosed …	GO:0003676 nucleic acid binding; GO:0003723 RNA binding; GO:0005102 signaling receptor binding; GO:0005488 binding; GO:0005509 calcium ion binding; GO:0005515 protein binding; GO:0019899 enzyme binding; GO:0019902 phosphatase binding; GO:0019903 protein phosphatase binding; GO:0043167 ion binding; GO:0043169 cation binding; GO:0046872 metal ion binding; GO:0050750 low-density lipoprotein particle…	PF02518	Histidine kinase-, DNA gyrase B-, and HSP90-like ATPase	O	KOG0020	Endoplasmic reticulum glucose-regulated protein (GRP94/endoplasmin), HSP90 family
P14625	597	K	0.494	0.0287718	Down	Endoplasmin OS=Homo sapiens OX=9606 GN=HSP90B1 PE=1 SV=1	HSP90B1	1	0.00143929	75.474	2	EGVK(1)FDESEK	0.77985		1.479	1.204	0.62	0.706		endoplasmic reticulum	K09487	HSP90B; heat shock protein 90kDa beta	hsa05215 Prostate cancer; hsa04918 Thyroid hormone synthesis; hsa05200 Pathways in cancer; hsa05207 Chemical carcinogenesis - receptor activation; hsa05418 Fluid shear stress and atherosclerosis; hsa05132 Salmonella infection; hsa04657 IL-17 signaling pathway; hsa04151 PI3K-Akt signaling pathway; hsa05417 Lipid and atherosclerosis; hsa04915 Estrogen signaling pathway; hsa04141 Protein processing …	GO:0001666 response to hypoxia; GO:0002218 activation of innate immune response; GO:0002221 pattern recognition receptor signaling pathway; GO:0002224 toll-like receptor signaling pathway; GO:0002253 activation of immune response; GO:0002376 immune system process; GO:0002682 regulation of immune system process; GO:0002684 positive regulation of immune system process; GO:0002757 immune response-ac…	GO:0005576 extracellular region; GO:0005622 intracellular; GO:0005623 cell; GO:0005737 cytoplasm; GO:0005783 endoplasmic reticulum; GO:0005788 endoplasmic reticulum lumen; GO:0005789 endoplasmic reticulum membrane; GO:0005829 cytosol; GO:0012505 endomembrane system; GO:0016020 membrane; GO:0030139 endocytic vesicle; GO:0030496 midbody; GO:0031410 cytoplasmic vesicle; GO:0031974 membrane-enclosed …	GO:0003676 nucleic acid binding; GO:0003723 RNA binding; GO:0005102 signaling receptor binding; GO:0005488 binding; GO:0005509 calcium ion binding; GO:0005515 protein binding; GO:0019899 enzyme binding; GO:0019902 phosphatase binding; GO:0019903 protein phosphatase binding; GO:0043167 ion binding; GO:0043169 cation binding; GO:0046872 metal ion binding; GO:0050750 low-density lipoprotein particle…	PF02518	Histidine kinase-, DNA gyrase B-, and HSP90-like ATPase	O	KOG0020	Endoplasmic reticulum glucose-regulated protein (GRP94/endoplasmin), HSP90 family
P14625	603	K	0.365	0.0108677	Down	Endoplasmin OS=Homo sapiens OX=9606 GN=HSP90B1 PE=1 SV=1	HSP90B1	1	0.00341495	81.642	2	FDESEK(1)TK	-0.55685	1.874	1.016	1.748	0.456	0.627	0.61	endoplasmic reticulum	K09487	HSP90B; heat shock protein 90kDa beta	hsa05215 Prostate cancer; hsa04918 Thyroid hormone synthesis; hsa05200 Pathways in cancer; hsa05207 Chemical carcinogenesis - receptor activation; hsa05418 Fluid shear stress and atherosclerosis; hsa05132 Salmonella infection; hsa04657 IL-17 signaling pathway; hsa04151 PI3K-Akt signaling pathway; hsa05417 Lipid and atherosclerosis; hsa04915 Estrogen signaling pathway; hsa04141 Protein processing …	GO:0001666 response to hypoxia; GO:0002218 activation of innate immune response; GO:0002221 pattern recognition receptor signaling pathway; GO:0002224 toll-like receptor signaling pathway; GO:0002253 activation of immune response; GO:0002376 immune system process; GO:0002682 regulation of immune system process; GO:0002684 positive regulation of immune system process; GO:0002757 immune response-ac…	GO:0005576 extracellular region; GO:0005622 intracellular; GO:0005623 cell; GO:0005737 cytoplasm; GO:0005783 endoplasmic reticulum; GO:0005788 endoplasmic reticulum lumen; GO:0005789 endoplasmic reticulum membrane; GO:0005829 cytosol; GO:0012505 endomembrane system; GO:0016020 membrane; GO:0030139 endocytic vesicle; GO:0030496 midbody; GO:0031410 cytoplasmic vesicle; GO:0031974 membrane-enclosed …	GO:0003676 nucleic acid binding; GO:0003723 RNA binding; GO:0005102 signaling receptor binding; GO:0005488 binding; GO:0005509 calcium ion binding; GO:0005515 protein binding; GO:0019899 enzyme binding; GO:0019902 phosphatase binding; GO:0019903 protein phosphatase binding; GO:0043167 ion binding; GO:0043169 cation binding; GO:0046872 metal ion binding; GO:0050750 low-density lipoprotein particle…	PF02518	Histidine kinase-, DNA gyrase B-, and HSP90-like ATPase	O	KOG0020	Endoplasmic reticulum glucose-regulated protein (GRP94/endoplasmin), HSP90 family
P14625	455	K	0.506	0.00863955	Down	Endoplasmin OS=Homo sapiens OX=9606 GN=HSP90B1 PE=1 SV=1	HSP90B1	1	7.65692e-05	117.3	2	ETLQQHK(1)LLK	-0.45444	1.559	1.384	1.201	0.788	0.539	0.768	endoplasmic reticulum	K09487	HSP90B; heat shock protein 90kDa beta	hsa05215 Prostate cancer; hsa04918 Thyroid hormone synthesis; hsa05200 Pathways in cancer; hsa05207 Chemical carcinogenesis - receptor activation; hsa05418 Fluid shear stress and atherosclerosis; hsa05132 Salmonella infection; hsa04657 IL-17 signaling pathway; hsa04151 PI3K-Akt signaling pathway; hsa05417 Lipid and atherosclerosis; hsa04915 Estrogen signaling pathway; hsa04141 Protein processing …	GO:0001666 response to hypoxia; GO:0002218 activation of innate immune response; GO:0002221 pattern recognition receptor signaling pathway; GO:0002224 toll-like receptor signaling pathway; GO:0002253 activation of immune response; GO:0002376 immune system process; GO:0002682 regulation of immune system process; GO:0002684 positive regulation of immune system process; GO:0002757 immune response-ac…	GO:0005576 extracellular region; GO:0005622 intracellular; GO:0005623 cell; GO:0005737 cytoplasm; GO:0005783 endoplasmic reticulum; GO:0005788 endoplasmic reticulum lumen; GO:0005789 endoplasmic reticulum membrane; GO:0005829 cytosol; GO:0012505 endomembrane system; GO:0016020 membrane; GO:0030139 endocytic vesicle; GO:0030496 midbody; GO:0031410 cytoplasmic vesicle; GO:0031974 membrane-enclosed …	GO:0003676 nucleic acid binding; GO:0003723 RNA binding; GO:0005102 signaling receptor binding; GO:0005488 binding; GO:0005509 calcium ion binding; GO:0005515 protein binding; GO:0019899 enzyme binding; GO:0019902 phosphatase binding; GO:0019903 protein phosphatase binding; GO:0043167 ion binding; GO:0043169 cation binding; GO:0046872 metal ion binding; GO:0050750 low-density lipoprotein particle…	PF02518	Histidine kinase-, DNA gyrase B-, and HSP90-like ATPase	O	KOG0020	Endoplasmic reticulum glucose-regulated protein (GRP94/endoplasmin), HSP90 family
P14625	593	K	0.518	0.021646	Down	Endoplasmin OS=Homo sapiens OX=9606 GN=HSP90B1 PE=1 SV=1	HSP90B1	1	0.000302383	85.622	2	FQNVAK(1)EGVK	1.0508	1.458	1.279	1.251		0.561	0.816	endoplasmic reticulum	K09487	HSP90B; heat shock protein 90kDa beta	hsa05215 Prostate cancer; hsa04918 Thyroid hormone synthesis; hsa05200 Pathways in cancer; hsa05207 Chemical carcinogenesis - receptor activation; hsa05418 Fluid shear stress and atherosclerosis; hsa05132 Salmonella infection; hsa04657 IL-17 signaling pathway; hsa04151 PI3K-Akt signaling pathway; hsa05417 Lipid and atherosclerosis; hsa04915 Estrogen signaling pathway; hsa04141 Protein processing …	GO:0001666 response to hypoxia; GO:0002218 activation of innate immune response; GO:0002221 pattern recognition receptor signaling pathway; GO:0002224 toll-like receptor signaling pathway; GO:0002253 activation of immune response; GO:0002376 immune system process; GO:0002682 regulation of immune system process; GO:0002684 positive regulation of immune system process; GO:0002757 immune response-ac…	GO:0005576 extracellular region; GO:0005622 intracellular; GO:0005623 cell; GO:0005737 cytoplasm; GO:0005783 endoplasmic reticulum; GO:0005788 endoplasmic reticulum lumen; GO:0005789 endoplasmic reticulum membrane; GO:0005829 cytosol; GO:0012505 endomembrane system; GO:0016020 membrane; GO:0030139 endocytic vesicle; GO:0030496 midbody; GO:0031410 cytoplasmic vesicle; GO:0031974 membrane-enclosed …	GO:0003676 nucleic acid binding; GO:0003723 RNA binding; GO:0005102 signaling receptor binding; GO:0005488 binding; GO:0005509 calcium ion binding; GO:0005515 protein binding; GO:0019899 enzyme binding; GO:0019902 phosphatase binding; GO:0019903 protein phosphatase binding; GO:0043167 ion binding; GO:0043169 cation binding; GO:0046872 metal ion binding; GO:0050750 low-density lipoprotein particle…	PF02518	Histidine kinase-, DNA gyrase B-, and HSP90-like ATPase	O	KOG0020	Endoplasmic reticulum glucose-regulated protein (GRP94/endoplasmin), HSP90 family
P14625	404	K	0.189	0.00110311	Down	Endoplasmin OS=Homo sapiens OX=9606 GN=HSP90B1 PE=1 SV=1	HSP90B1	1	0.00060775	117.3	2	GLFDEYGSK(1)K	0.17053	1.387	1.95	1.515	0.311		0.299	endoplasmic reticulum	K09487	HSP90B; heat shock protein 90kDa beta	hsa05215 Prostate cancer; hsa04918 Thyroid hormone synthesis; hsa05200 Pathways in cancer; hsa05207 Chemical carcinogenesis - receptor activation; hsa05418 Fluid shear stress and atherosclerosis; hsa05132 Salmonella infection; hsa04657 IL-17 signaling pathway; hsa04151 PI3K-Akt signaling pathway; hsa05417 Lipid and atherosclerosis; hsa04915 Estrogen signaling pathway; hsa04141 Protein processing …	GO:0001666 response to hypoxia; GO:0002218 activation of innate immune response; GO:0002221 pattern recognition receptor signaling pathway; GO:0002224 toll-like receptor signaling pathway; GO:0002253 activation of immune response; GO:0002376 immune system process; GO:0002682 regulation of immune system process; GO:0002684 positive regulation of immune system process; GO:0002757 immune response-ac…	GO:0005576 extracellular region; GO:0005622 intracellular; GO:0005623 cell; GO:0005737 cytoplasm; GO:0005783 endoplasmic reticulum; GO:0005788 endoplasmic reticulum lumen; GO:0005789 endoplasmic reticulum membrane; GO:0005829 cytosol; GO:0012505 endomembrane system; GO:0016020 membrane; GO:0030139 endocytic vesicle; GO:0030496 midbody; GO:0031410 cytoplasmic vesicle; GO:0031974 membrane-enclosed …	GO:0003676 nucleic acid binding; GO:0003723 RNA binding; GO:0005102 signaling receptor binding; GO:0005488 binding; GO:0005509 calcium ion binding; GO:0005515 protein binding; GO:0019899 enzyme binding; GO:0019902 phosphatase binding; GO:0019903 protein phosphatase binding; GO:0043167 ion binding; GO:0043169 cation binding; GO:0046872 metal ion binding; GO:0050750 low-density lipoprotein particle…	PF02518	Histidine kinase-, DNA gyrase B-, and HSP90-like ATPase	O	KOG0020	Endoplasmic reticulum glucose-regulated protein (GRP94/endoplasmin), HSP90 family
P14625	663	K	0.394	0.00254279	Down	Endoplasmin OS=Homo sapiens OX=9606 GN=HSP90B1 PE=1 SV=1	HSP90B1	1	5.07315e-05	99.174	2	IMK(1)AQAYQTGK	-0.1811	1.57	1.421	1.261	0.6		0.517	endoplasmic reticulum	K09487	HSP90B; heat shock protein 90kDa beta	hsa05215 Prostate cancer; hsa04918 Thyroid hormone synthesis; hsa05200 Pathways in cancer; hsa05207 Chemical carcinogenesis - receptor activation; hsa05418 Fluid shear stress and atherosclerosis; hsa05132 Salmonella infection; hsa04657 IL-17 signaling pathway; hsa04151 PI3K-Akt signaling pathway; hsa05417 Lipid and atherosclerosis; hsa04915 Estrogen signaling pathway; hsa04141 Protein processing …	GO:0001666 response to hypoxia; GO:0002218 activation of innate immune response; GO:0002221 pattern recognition receptor signaling pathway; GO:0002224 toll-like receptor signaling pathway; GO:0002253 activation of immune response; GO:0002376 immune system process; GO:0002682 regulation of immune system process; GO:0002684 positive regulation of immune system process; GO:0002757 immune response-ac…	GO:0005576 extracellular region; GO:0005622 intracellular; GO:0005623 cell; GO:0005737 cytoplasm; GO:0005783 endoplasmic reticulum; GO:0005788 endoplasmic reticulum lumen; GO:0005789 endoplasmic reticulum membrane; GO:0005829 cytosol; GO:0012505 endomembrane system; GO:0016020 membrane; GO:0030139 endocytic vesicle; GO:0030496 midbody; GO:0031410 cytoplasmic vesicle; GO:0031974 membrane-enclosed …	GO:0003676 nucleic acid binding; GO:0003723 RNA binding; GO:0005102 signaling receptor binding; GO:0005488 binding; GO:0005509 calcium ion binding; GO:0005515 protein binding; GO:0019899 enzyme binding; GO:0019902 phosphatase binding; GO:0019903 protein phosphatase binding; GO:0043167 ion binding; GO:0043169 cation binding; GO:0046872 metal ion binding; GO:0050750 low-density lipoprotein particle…	PF02518	Histidine kinase-, DNA gyrase B-, and HSP90-like ATPase	O	KOG0020	Endoplasmic reticulum glucose-regulated protein (GRP94/endoplasmin), HSP90 family
P14625	473	K	0.588	0.00229265	Down	Endoplasmin OS=Homo sapiens OX=9606 GN=HSP90B1 PE=1 SV=1	HSP90B1	1	0.0192995	70.67	2	TLDMIK(1)K	0.32024	1.337	1.212	1.266	0.707		0.788	endoplasmic reticulum	K09487	HSP90B; heat shock protein 90kDa beta	hsa05215 Prostate cancer; hsa04918 Thyroid hormone synthesis; hsa05200 Pathways in cancer; hsa05207 Chemical carcinogenesis - receptor activation; hsa05418 Fluid shear stress and atherosclerosis; hsa05132 Salmonella infection; hsa04657 IL-17 signaling pathway; hsa04151 PI3K-Akt signaling pathway; hsa05417 Lipid and atherosclerosis; hsa04915 Estrogen signaling pathway; hsa04141 Protein processing …	GO:0001666 response to hypoxia; GO:0002218 activation of innate immune response; GO:0002221 pattern recognition receptor signaling pathway; GO:0002224 toll-like receptor signaling pathway; GO:0002253 activation of immune response; GO:0002376 immune system process; GO:0002682 regulation of immune system process; GO:0002684 positive regulation of immune system process; GO:0002757 immune response-ac…	GO:0005576 extracellular region; GO:0005622 intracellular; GO:0005623 cell; GO:0005737 cytoplasm; GO:0005783 endoplasmic reticulum; GO:0005788 endoplasmic reticulum lumen; GO:0005789 endoplasmic reticulum membrane; GO:0005829 cytosol; GO:0012505 endomembrane system; GO:0016020 membrane; GO:0030139 endocytic vesicle; GO:0030496 midbody; GO:0031410 cytoplasmic vesicle; GO:0031974 membrane-enclosed …	GO:0003676 nucleic acid binding; GO:0003723 RNA binding; GO:0005102 signaling receptor binding; GO:0005488 binding; GO:0005509 calcium ion binding; GO:0005515 protein binding; GO:0019899 enzyme binding; GO:0019902 phosphatase binding; GO:0019903 protein phosphatase binding; GO:0043167 ion binding; GO:0043169 cation binding; GO:0046872 metal ion binding; GO:0050750 low-density lipoprotein particle…	PF02518	Histidine kinase-, DNA gyrase B-, and HSP90-like ATPase	O	KOG0020	Endoplasmic reticulum glucose-regulated protein (GRP94/endoplasmin), HSP90 family
P14625	95	K	0.509	0.00416259	Down	Endoplasmin OS=Homo sapiens OX=9606 GN=HSP90B1 PE=1 SV=1	HSP90B1	1	1.27009e-09	162.49	2	LIINSLYK(1)NK	-0.37203	1.452	1.329	1.342	0.814	0.556	0.729	endoplasmic reticulum	K09487	HSP90B; heat shock protein 90kDa beta	hsa05215 Prostate cancer; hsa04918 Thyroid hormone synthesis; hsa05200 Pathways in cancer; hsa05207 Chemical carcinogenesis - receptor activation; hsa05418 Fluid shear stress and atherosclerosis; hsa05132 Salmonella infection; hsa04657 IL-17 signaling pathway; hsa04151 PI3K-Akt signaling pathway; hsa05417 Lipid and atherosclerosis; hsa04915 Estrogen signaling pathway; hsa04141 Protein processing …	GO:0001666 response to hypoxia; GO:0002218 activation of innate immune response; GO:0002221 pattern recognition receptor signaling pathway; GO:0002224 toll-like receptor signaling pathway; GO:0002253 activation of immune response; GO:0002376 immune system process; GO:0002682 regulation of immune system process; GO:0002684 positive regulation of immune system process; GO:0002757 immune response-ac…	GO:0005576 extracellular region; GO:0005622 intracellular; GO:0005623 cell; GO:0005737 cytoplasm; GO:0005783 endoplasmic reticulum; GO:0005788 endoplasmic reticulum lumen; GO:0005789 endoplasmic reticulum membrane; GO:0005829 cytosol; GO:0012505 endomembrane system; GO:0016020 membrane; GO:0030139 endocytic vesicle; GO:0030496 midbody; GO:0031410 cytoplasmic vesicle; GO:0031974 membrane-enclosed …	GO:0003676 nucleic acid binding; GO:0003723 RNA binding; GO:0005102 signaling receptor binding; GO:0005488 binding; GO:0005509 calcium ion binding; GO:0005515 protein binding; GO:0019899 enzyme binding; GO:0019902 phosphatase binding; GO:0019903 protein phosphatase binding; GO:0043167 ion binding; GO:0043169 cation binding; GO:0046872 metal ion binding; GO:0050750 low-density lipoprotein particle…	PF02518	Histidine kinase-, DNA gyrase B-, and HSP90-like ATPase	O	KOG0020	Endoplasmic reticulum glucose-regulated protein (GRP94/endoplasmin), HSP90 family
P14625	97	K	0.547	0.00419884	Down	Endoplasmin OS=Homo sapiens OX=9606 GN=HSP90B1 PE=1 SV=1	HSP90B1	1	0.0137574	87.251	2	NK(1)EIFLR	0.44336	1.246	1.299	1.332	0.776		0.639	endoplasmic reticulum	K09487	HSP90B; heat shock protein 90kDa beta	hsa05215 Prostate cancer; hsa04918 Thyroid hormone synthesis; hsa05200 Pathways in cancer; hsa05207 Chemical carcinogenesis - receptor activation; hsa05418 Fluid shear stress and atherosclerosis; hsa05132 Salmonella infection; hsa04657 IL-17 signaling pathway; hsa04151 PI3K-Akt signaling pathway; hsa05417 Lipid and atherosclerosis; hsa04915 Estrogen signaling pathway; hsa04141 Protein processing …	GO:0001666 response to hypoxia; GO:0002218 activation of innate immune response; GO:0002221 pattern recognition receptor signaling pathway; GO:0002224 toll-like receptor signaling pathway; GO:0002253 activation of immune response; GO:0002376 immune system process; GO:0002682 regulation of immune system process; GO:0002684 positive regulation of immune system process; GO:0002757 immune response-ac…	GO:0005576 extracellular region; GO:0005622 intracellular; GO:0005623 cell; GO:0005737 cytoplasm; GO:0005783 endoplasmic reticulum; GO:0005788 endoplasmic reticulum lumen; GO:0005789 endoplasmic reticulum membrane; GO:0005829 cytosol; GO:0012505 endomembrane system; GO:0016020 membrane; GO:0030139 endocytic vesicle; GO:0030496 midbody; GO:0031410 cytoplasmic vesicle; GO:0031974 membrane-enclosed …	GO:0003676 nucleic acid binding; GO:0003723 RNA binding; GO:0005102 signaling receptor binding; GO:0005488 binding; GO:0005509 calcium ion binding; GO:0005515 protein binding; GO:0019899 enzyme binding; GO:0019902 phosphatase binding; GO:0019903 protein phosphatase binding; GO:0043167 ion binding; GO:0043169 cation binding; GO:0046872 metal ion binding; GO:0050750 low-density lipoprotein particle…	PF02518	Histidine kinase-, DNA gyrase B-, and HSP90-like ATPase	O	KOG0020	Endoplasmic reticulum glucose-regulated protein (GRP94/endoplasmin), HSP90 family
P14868	451	K	0.288	0.000683762	Down	Aspartate--tRNA ligase, cytoplasmic OS=Homo sapiens OX=9606 GN=DARS1 PE=1 SV=2	DARS1	1	0.000567561	79.311	3	ALHHGIDLEK(1)IK	2.5169	1.39	1.191	1.434	0.365		0.407	cytoplasm	K22503	DARS1; aspartyl-tRNA synthetase [EC:6.1.1.12]	hsa00970 Aminoacyl-tRNA biosynthesis	GO:0006082 organic acid metabolic process; GO:0006139 nucleobase-containing compound metabolic process; GO:0006399 tRNA metabolic process; GO:0006412 translation; GO:0006418 tRNA aminoacylation for protein translation; GO:0006422 aspartyl-tRNA aminoacylation; GO:0006518 peptide metabolic process; GO:0006520 cellular amino acid metabolic process; GO:0006725 cellular aromatic compound metabolic pro…	GO:0005622 intracellular; GO:0005623 cell; GO:0005737 cytoplasm; GO:0005829 cytosol; GO:0017101 aminoacyl-tRNA synthetase multienzyme complex; GO:0032991 protein-containing complex; GO:0045202 synapse;	GO:0003824 catalytic activity; GO:0004046 aminoacylase activity; GO:0004812 aminoacyl-tRNA ligase activity; GO:0004815 aspartate-tRNA ligase activity; GO:0016787 hydrolase activity; GO:0016810 hydrolase activity, acting on carbon-nitrogen (but not peptide) bonds; GO:0016811 hydrolase activity, acting on carbon-nitrogen (but not peptide) bonds, in linear amides; GO:0016874 ligase activity; GO:0016…	PF01336; PF00152	OB-fold nucleic acid binding domain; tRNA synthetases class II (D, K and N)	J	KOG0556	Aspartyl-tRNA synthetase
P15121	86	K	0.411	0.0179565	Down	Aldo-keto reductase family 1 member B1 OS=Homo sapiens OX=9606 GN=AKR1B1 PE=1 SV=3	AKR1B1	1	2.53047e-10	110.52	2	LWCTYHEK(1)GLVK	0.85997	1.875	1.555	1.316	0.817	0.407	0.725	cytoplasm	K00011	AKR1B; aldehyde reductase [EC:1.1.1.21]	hsa00052 Galactose metabolism; hsa00790 Folate biosynthesis; hsa00051 Fructose and mannose metabolism; hsa00561 Glycerolipid metabolism; hsa00040 Pentose and glucuronate interconversions; hsa01100 Metabolic pathways	GO:0000003 reproduction; GO:0000302 response to reactive oxygen species; GO:0001101 response to acid chemical; GO:0001655 urogenital system development; GO:0001822 kidney development; GO:0001894 tissue homeostasis; GO:0003008 system process; GO:0003014 renal system process; GO:0003091 renal water homeostasis; GO:0005975 carbohydrate metabolic process; GO:0005996 monosaccharide metabolic process; …	GO:0000323 lytic vacuole; GO:0005576 extracellular region; GO:0005615 extracellular space; GO:0005622 intracellular; GO:0005623 cell; GO:0005634 nucleus; GO:0005654 nucleoplasm; GO:0005737 cytoplasm; GO:0005764 lysosome; GO:0005773 vacuole; GO:0005829 cytosol; GO:0005902 microvillus; GO:0005911 cell-cell junction; GO:0030054 cell junction; GO:0031974 membrane-enclosed lumen; GO:0031981 nuclear lu…	GO:0003824 catalytic activity; GO:0004032 alditol:NADP+ 1-oxidoreductase activity; GO:0004033 aldo-keto reductase (NADP) activity; GO:0008106 alcohol dehydrogenase (NADP+) activity; GO:0009055 electron transfer activity; GO:0016491 oxidoreductase activity; GO:0016614 oxidoreductase activity, acting on CH-OH group of donors; GO:0016616 oxidoreductase activity, acting on the CH-OH group of donors, …	PF00248	Aldo/keto reductase family	S	KOG1577	Aldo/keto reductase family proteins
P26038	258	K	0.312	0.0134959	Down	Moesin OS=Homo sapiens OX=9606 GN=MSN PE=1 SV=3	MSN	1	0.0063121	67.464	2	FVIK(1)PIDK	-0.4279	1.614	1.478	1.317		0.329	0.588	cytoplasm	K05763	MSN; moesin	hsa04810 Regulation of actin cytoskeleton; hsa04670 Leukocyte transendothelial migration; hsa05162 Measles; hsa05205 Proteoglycans in cancer; hsa04530 Tight junction	GO:0001738 morphogenesis of a polarized epithelium; GO:0001771 immunological synapse formation; GO:0001775 cell activation; GO:0001885 endothelial cell development; GO:0002009 morphogenesis of an epithelium; GO:0002064 epithelial cell development; GO:0002376 immune system process; GO:0002682 regulation of immune system process; GO:0002685 regulation of leukocyte migration; GO:0003158 endothelium …	GO:0001931 uropod; GO:0005622 intracellular; GO:0005623 cell; GO:0005737 cytoplasm; GO:0005829 cytosol; GO:0005856 cytoskeleton; GO:0005886 plasma membrane; GO:0005902 microvillus; GO:0009898 cytoplasmic side of plasma membrane; GO:0009986 cell surface; GO:0012505 endomembrane system; GO:0012506 vesicle membrane; GO:0016020 membrane; GO:0016323 basolateral plasma membrane; GO:0016324 apical plasm…	GO:0003676 nucleic acid binding; GO:0003723 RNA binding; GO:0003725 double-stranded RNA binding; GO:0003779 actin binding; GO:0005102 signaling receptor binding; GO:0005198 structural molecule activity; GO:0005200 structural constituent of cytoskeleton; GO:0005488 binding; GO:0005515 protein binding; GO:0008092 cytoskeletal protein binding; GO:0019899 enzyme binding; GO:0019900 kinase binding; GO…	PF09379; PF00373; PF09380	FERM N-terminal domain ; FERM central domain; FERM C-terminal PH-like domain	S	KOG3529	Radixin, moesin and related proteins of the ERM family
P26038	262	K	0.41	0.021692	Down	Moesin OS=Homo sapiens OX=9606 GN=MSN PE=1 SV=3	MSN	1	0.000966982	115.86	2	FVIKPIDK(1)K	0.5192	1.486		1.384	0.664	0.512		cytoplasm	K05763	MSN; moesin	hsa04810 Regulation of actin cytoskeleton; hsa04670 Leukocyte transendothelial migration; hsa05162 Measles; hsa05205 Proteoglycans in cancer; hsa04530 Tight junction	GO:0001738 morphogenesis of a polarized epithelium; GO:0001771 immunological synapse formation; GO:0001775 cell activation; GO:0001885 endothelial cell development; GO:0002009 morphogenesis of an epithelium; GO:0002064 epithelial cell development; GO:0002376 immune system process; GO:0002682 regulation of immune system process; GO:0002685 regulation of leukocyte migration; GO:0003158 endothelium …	GO:0001931 uropod; GO:0005622 intracellular; GO:0005623 cell; GO:0005737 cytoplasm; GO:0005829 cytosol; GO:0005856 cytoskeleton; GO:0005886 plasma membrane; GO:0005902 microvillus; GO:0009898 cytoplasmic side of plasma membrane; GO:0009986 cell surface; GO:0012505 endomembrane system; GO:0012506 vesicle membrane; GO:0016020 membrane; GO:0016323 basolateral plasma membrane; GO:0016324 apical plasm…	GO:0003676 nucleic acid binding; GO:0003723 RNA binding; GO:0003725 double-stranded RNA binding; GO:0003779 actin binding; GO:0005102 signaling receptor binding; GO:0005198 structural molecule activity; GO:0005200 structural constituent of cytoskeleton; GO:0005488 binding; GO:0005515 protein binding; GO:0008092 cytoskeletal protein binding; GO:0019899 enzyme binding; GO:0019900 kinase binding; GO…	PF09379; PF00373; PF09380	FERM N-terminal domain ; FERM central domain; FERM C-terminal PH-like domain	S	KOG3529	Radixin, moesin and related proteins of the ERM family
P26038	263	K	0.383	0.0192075	Down	Moesin OS=Homo sapiens OX=9606 GN=MSN PE=1 SV=3	MSN	1	0.000255447	83.438	2	K(1)APDFVFYAPR	0.45504	1.086	1.271	2.048	0.726	0.415	0.546	cytoplasm	K05763	MSN; moesin	hsa04810 Regulation of actin cytoskeleton; hsa04670 Leukocyte transendothelial migration; hsa05162 Measles; hsa05205 Proteoglycans in cancer; hsa04530 Tight junction	GO:0001738 morphogenesis of a polarized epithelium; GO:0001771 immunological synapse formation; GO:0001775 cell activation; GO:0001885 endothelial cell development; GO:0002009 morphogenesis of an epithelium; GO:0002064 epithelial cell development; GO:0002376 immune system process; GO:0002682 regulation of immune system process; GO:0002685 regulation of leukocyte migration; GO:0003158 endothelium …	GO:0001931 uropod; GO:0005622 intracellular; GO:0005623 cell; GO:0005737 cytoplasm; GO:0005829 cytosol; GO:0005856 cytoskeleton; GO:0005886 plasma membrane; GO:0005902 microvillus; GO:0009898 cytoplasmic side of plasma membrane; GO:0009986 cell surface; GO:0012505 endomembrane system; GO:0012506 vesicle membrane; GO:0016020 membrane; GO:0016323 basolateral plasma membrane; GO:0016324 apical plasm…	GO:0003676 nucleic acid binding; GO:0003723 RNA binding; GO:0003725 double-stranded RNA binding; GO:0003779 actin binding; GO:0005102 signaling receptor binding; GO:0005198 structural molecule activity; GO:0005200 structural constituent of cytoskeleton; GO:0005488 binding; GO:0005515 protein binding; GO:0008092 cytoskeletal protein binding; GO:0019899 enzyme binding; GO:0019900 kinase binding; GO…	PF09379; PF00373; PF09380	FERM N-terminal domain ; FERM central domain; FERM C-terminal PH-like domain	S	KOG3529	Radixin, moesin and related proteins of the ERM family
P26038	254	K	0.33	0.0221265	Down	Moesin OS=Homo sapiens OX=9606 GN=MSN PE=1 SV=3	MSN	1	0.0256265	92.732	2	K(1)FVIKPIDK	-0.22571	1.655	1.713		0.462		0.648	cytoplasm	K05763	MSN; moesin	hsa04810 Regulation of actin cytoskeleton; hsa04670 Leukocyte transendothelial migration; hsa05162 Measles; hsa05205 Proteoglycans in cancer; hsa04530 Tight junction	GO:0001738 morphogenesis of a polarized epithelium; GO:0001771 immunological synapse formation; GO:0001775 cell activation; GO:0001885 endothelial cell development; GO:0002009 morphogenesis of an epithelium; GO:0002064 epithelial cell development; GO:0002376 immune system process; GO:0002682 regulation of immune system process; GO:0002685 regulation of leukocyte migration; GO:0003158 endothelium …	GO:0001931 uropod; GO:0005622 intracellular; GO:0005623 cell; GO:0005737 cytoplasm; GO:0005829 cytosol; GO:0005856 cytoskeleton; GO:0005886 plasma membrane; GO:0005902 microvillus; GO:0009898 cytoplasmic side of plasma membrane; GO:0009986 cell surface; GO:0012505 endomembrane system; GO:0012506 vesicle membrane; GO:0016020 membrane; GO:0016323 basolateral plasma membrane; GO:0016324 apical plasm…	GO:0003676 nucleic acid binding; GO:0003723 RNA binding; GO:0003725 double-stranded RNA binding; GO:0003779 actin binding; GO:0005102 signaling receptor binding; GO:0005198 structural molecule activity; GO:0005200 structural constituent of cytoskeleton; GO:0005488 binding; GO:0005515 protein binding; GO:0008092 cytoskeletal protein binding; GO:0019899 enzyme binding; GO:0019900 kinase binding; GO…	PF09379; PF00373; PF09380	FERM N-terminal domain ; FERM central domain; FERM C-terminal PH-like domain	S	KOG3529	Radixin, moesin and related proteins of the ERM family
P26038	253	K	0.432	0.0023678	Down	Moesin OS=Homo sapiens OX=9606 GN=MSN PE=1 SV=3	MSN	1	0.00102467	122.44	2	NISFNDK(1)K	-0.038873	1.549	1.347	1.23	0.597		0.59	cytoplasm	K05763	MSN; moesin	hsa04810 Regulation of actin cytoskeleton; hsa04670 Leukocyte transendothelial migration; hsa05162 Measles; hsa05205 Proteoglycans in cancer; hsa04530 Tight junction	GO:0001738 morphogenesis of a polarized epithelium; GO:0001771 immunological synapse formation; GO:0001775 cell activation; GO:0001885 endothelial cell development; GO:0002009 morphogenesis of an epithelium; GO:0002064 epithelial cell development; GO:0002376 immune system process; GO:0002682 regulation of immune system process; GO:0002685 regulation of leukocyte migration; GO:0003158 endothelium …	GO:0001931 uropod; GO:0005622 intracellular; GO:0005623 cell; GO:0005737 cytoplasm; GO:0005829 cytosol; GO:0005856 cytoskeleton; GO:0005886 plasma membrane; GO:0005902 microvillus; GO:0009898 cytoplasmic side of plasma membrane; GO:0009986 cell surface; GO:0012505 endomembrane system; GO:0012506 vesicle membrane; GO:0016020 membrane; GO:0016323 basolateral plasma membrane; GO:0016324 apical plasm…	GO:0003676 nucleic acid binding; GO:0003723 RNA binding; GO:0003725 double-stranded RNA binding; GO:0003779 actin binding; GO:0005102 signaling receptor binding; GO:0005198 structural molecule activity; GO:0005200 structural constituent of cytoskeleton; GO:0005488 binding; GO:0005515 protein binding; GO:0008092 cytoskeletal protein binding; GO:0019899 enzyme binding; GO:0019900 kinase binding; GO…	PF09379; PF00373; PF09380	FERM N-terminal domain ; FERM central domain; FERM C-terminal PH-like domain	S	KOG3529	Radixin, moesin and related proteins of the ERM family
P15559	31	K	1.609	0.036973	Up	NAD(P)H dehydrogenase [quinone] 1 OS=Homo sapiens OX=9606 GN=NQO1 PE=1 SV=1	NQO1	1	9.51615e-05	133.68	2	EAAAAALK(1)K	-0.33294		0.656	0.542	0.906	0.854	1.132	cytoplasm	K00355	NQO1; NAD(P)H dehydrogenase (quinone) [EC:1.6.5.2]	hsa05225 Hepatocellular carcinoma; hsa00130 Ubiquinone and other terpenoid-quinone biosynthesis; hsa01240 Biosynthesis of cofactors; hsa05208 Chemical carcinogenesis - reactive oxygen species; hsa05200 Pathways in cancer; hsa05418 Fluid shear stress and atherosclerosis; hsa01100 Metabolic pathways	GO:0000302 response to reactive oxygen species; GO:0000303 response to superoxide; GO:0000305 response to oxygen radical; GO:0001101 response to acid chemical; GO:0001505 regulation of neurotransmitter levels; GO:0006521 regulation of cellular amino acid metabolic process; GO:0006801 superoxide metabolic process; GO:0006805 xenobiotic metabolic process; GO:0006807 nitrogen compound metabolic proc…	GO:0005622 intracellular; GO:0005623 cell; GO:0005737 cytoplasm; GO:0005829 cytosol; GO:0030425 dendrite; GO:0036477 somatodendritic compartment; GO:0042995 cell projection; GO:0043005 neuron projection; GO:0043025 neuronal cell body; GO:0044297 cell body; GO:0097447 dendritic tree; GO:0120025 plasma membrane bounded cell projection;	GO:0003824 catalytic activity; GO:0003955 NAD(P)H dehydrogenase (quinone) activity; GO:0004128 cytochrome-b5 reductase activity, acting on NAD(P)H; GO:0004784 superoxide dismutase activity; GO:0005488 binding; GO:0005515 protein binding; GO:0016209 antioxidant activity; GO:0016491 oxidoreductase activity; GO:0016651 oxidoreductase activity, acting on NAD(P)H; GO:0016653 oxidoreductase activity, a…	PF02525	Flavodoxin-like fold
P17858	677	K	0.334	0.000146253	Down	ATP-dependent 6-phosphofructokinase, liver type OS=Homo sapiens OX=9606 GN=PFKL PE=1 SV=6	PFKL	1	0.00125798	99.855	2	NYGTK(1)LGVK	1.0641	1.459	1.417	1.562	0.443	0.474	0.565	cytoplasm	K00850	pfkA; 6-phosphofructokinase 1 [EC:2.7.1.11]	hsa00052 Galactose metabolism; hsa04919 Thyroid hormone signaling pathway; hsa04066 HIF-1 signaling pathway; hsa04922 Glucagon signaling pathway; hsa00010 Glycolysis / Gluconeogenesis; hsa00051 Fructose and mannose metabolism; hsa01200 Carbon metabolism; hsa00030 Pentose phosphate pathway; hsa03018 RNA degradation; hsa01230 Biosynthesis of amino acids; hsa01100 Metabolic pathways; hsa04152 AMPK s…	GO:0001775 cell activation; GO:0002252 immune effector process; GO:0002263 cell activation involved in immune response; GO:0002274 myeloid leukocyte activation; GO:0002275 myeloid cell activation involved in immune response; GO:0002283 neutrophil activation involved in immune response; GO:0002366 leukocyte activation involved in immune response; GO:0002376 immune system process; GO:0002443 leukoc…	GO:0005576 extracellular region; GO:0005622 intracellular; GO:0005623 cell; GO:0005737 cytoplasm; GO:0005829 cytosol; GO:0005945 6-phosphofructokinase complex; GO:0012505 endomembrane system; GO:0030141 secretory granule; GO:0031410 cytoplasmic vesicle; GO:0031974 membrane-enclosed lumen; GO:0031982 vesicle; GO:0031983 vesicle lumen; GO:0032991 protein-containing complex; GO:0034774 secretory gra…	GO:0000166 nucleotide binding; GO:0003824 catalytic activity; GO:0003872 6-phosphofructokinase activity; GO:0004331 fructose-2,6-bisphosphate 2-phosphatase activity; GO:0005488 binding; GO:0005515 protein binding; GO:0005524 ATP binding; GO:0008144 drug binding; GO:0008443 phosphofructokinase activity; GO:0016301 kinase activity; GO:0016740 transferase activity; GO:0016772 transferase activity, t…	PF00365	Phosphofructokinase	F	KOG2440	Pyrophosphate-dependent phosphofructo-1-kinase
P17987	126	K	0.397	0.00155176	Down	T-complex protein 1 subunit alpha OS=Homo sapiens OX=9606 GN=TCP1 PE=1 SV=1	TCP1	1	0.00321463	99.305	2	LACK(1)EAVR	-1.8451	1.535	1.607		0.693	0.557	0.623	cytoplasm	K09493			GO:0006403 RNA localization; GO:0006457 protein folding; GO:0006458 'de novo' protein folding; GO:0007021 tubulin complex assembly; GO:0007154 cell communication; GO:0007165 signal transduction; GO:0007166 cell surface receptor signaling pathway; GO:0009889 regulation of biosynthetic process; GO:0009891 positive regulation of biosynthetic process; GO:0009893 positive regulation of metabolic proce…	GO:0005622 intracellular; GO:0005623 cell; GO:0005737 cytoplasm; GO:0005813 centrosome; GO:0005815 microtubule organizing center; GO:0005829 cytosol; GO:0005832 chaperonin-containing T-complex; GO:0005856 cytoskeleton; GO:0005874 microtubule; GO:0015630 microtubule cytoskeleton; GO:0032991 protein-containing complex; GO:0043226 organelle; GO:0043228 non-membrane-bounded organelle; GO:0043229 intr…	GO:0005488 binding; GO:0005515 protein binding; GO:0019899 enzyme binding; GO:0031625 ubiquitin protein ligase binding; GO:0044183 protein folding chaperone; GO:0044389 ubiquitin-like protein ligase binding; GO:0051082 unfolded protein binding;			O	KOG0360	Chaperonin complex component, TCP-1 alpha subunit (CCT1)
P17987	400	K	0.336	0.00239921	Down	T-complex protein 1 subunit alpha OS=Homo sapiens OX=9606 GN=TCP1 PE=1 SV=1	TCP1	1	4.48305e-05	121.8	2	SLHDALCVVK(1)R	-1.5485	1.417	1.349	1.751	0.566	0.375	0.576	cytoplasm	K09493			GO:0006403 RNA localization; GO:0006457 protein folding; GO:0006458 'de novo' protein folding; GO:0007021 tubulin complex assembly; GO:0007154 cell communication; GO:0007165 signal transduction; GO:0007166 cell surface receptor signaling pathway; GO:0009889 regulation of biosynthetic process; GO:0009891 positive regulation of biosynthetic process; GO:0009893 positive regulation of metabolic proce…	GO:0005622 intracellular; GO:0005623 cell; GO:0005737 cytoplasm; GO:0005813 centrosome; GO:0005815 microtubule organizing center; GO:0005829 cytosol; GO:0005832 chaperonin-containing T-complex; GO:0005856 cytoskeleton; GO:0005874 microtubule; GO:0015630 microtubule cytoskeleton; GO:0032991 protein-containing complex; GO:0043226 organelle; GO:0043228 non-membrane-bounded organelle; GO:0043229 intr…	GO:0005488 binding; GO:0005515 protein binding; GO:0019899 enzyme binding; GO:0031625 ubiquitin protein ligase binding; GO:0044183 protein folding chaperone; GO:0044389 ubiquitin-like protein ligase binding; GO:0051082 unfolded protein binding;			O	KOG0360	Chaperonin complex component, TCP-1 alpha subunit (CCT1)
P18206	1020	K	0.413	0.00182561	Down	Vinculin OS=Homo sapiens OX=9606 GN=VCL PE=1 SV=4	VCL	1	3.8057e-05	110.88	2	ALIQCAK(1)DIAK	0.94603	1.244	1.391	1.512	0.699	0.497	0.518	cytoplasm	K05700	VCL; vinculin	hsa05100 Bacterial invasion of epithelial cells; hsa04510 Focal adhesion; hsa04810 Regulation of actin cytoskeleton; hsa04520 Adherens junction; hsa05146 Amoebiasis; hsa04670 Leukocyte transendothelial migration; hsa05131 Shigellosis	GO:0000902 cell morphogenesis; GO:0000904 cell morphogenesis involved in differentiation; GO:0001775 cell activation; GO:0002009 morphogenesis of an epithelium; GO:0002252 immune effector process; GO:0002263 cell activation involved in immune response; GO:0002274 myeloid leukocyte activation; GO:0002275 myeloid cell activation involved in immune response; GO:0002283 neutrophil activation involved…	GO:0002102 podosome; GO:0005576 extracellular region; GO:0005622 intracellular; GO:0005623 cell; GO:0005737 cytoplasm; GO:0005829 cytosol; GO:0005856 cytoskeleton; GO:0005886 plasma membrane; GO:0005903 brush border; GO:0005911 cell-cell junction; GO:0005912 adherens junction; GO:0005915 zonula adherens; GO:0005916 fascia adherens; GO:0005925 focal adhesion; GO:0005938 cell cortex; GO:0012505 end…	GO:0002162 dystroglycan binding; GO:0003779 actin binding; GO:0005488 binding; GO:0005515 protein binding; GO:0008013 beta-catenin binding; GO:0008092 cytoskeletal protein binding; GO:0017016 Ras GTPase binding; GO:0017048 Rho GTPase binding; GO:0019899 enzyme binding; GO:0031267 small GTPase binding; GO:0031625 ubiquitin protein ligase binding; GO:0044389 ubiquitin-like protein ligase binding; G…			Z	KOG3681	Alpha-catenin
P18206	1024	K	0.308	0.000889007	Down	Vinculin OS=Homo sapiens OX=9606 GN=VCL PE=1 SV=4	VCL	1	1.73625e-05	119.94	2	DIAK(1)ASDEVTR	-0.2814	1.739	1.422	1.371	0.571	0.426	0.397	cytoplasm	K05700	VCL; vinculin	hsa05100 Bacterial invasion of epithelial cells; hsa04510 Focal adhesion; hsa04810 Regulation of actin cytoskeleton; hsa04520 Adherens junction; hsa05146 Amoebiasis; hsa04670 Leukocyte transendothelial migration; hsa05131 Shigellosis	GO:0000902 cell morphogenesis; GO:0000904 cell morphogenesis involved in differentiation; GO:0001775 cell activation; GO:0002009 morphogenesis of an epithelium; GO:0002252 immune effector process; GO:0002263 cell activation involved in immune response; GO:0002274 myeloid leukocyte activation; GO:0002275 myeloid cell activation involved in immune response; GO:0002283 neutrophil activation involved…	GO:0002102 podosome; GO:0005576 extracellular region; GO:0005622 intracellular; GO:0005623 cell; GO:0005737 cytoplasm; GO:0005829 cytosol; GO:0005856 cytoskeleton; GO:0005886 plasma membrane; GO:0005903 brush border; GO:0005911 cell-cell junction; GO:0005912 adherens junction; GO:0005915 zonula adherens; GO:0005916 fascia adherens; GO:0005925 focal adhesion; GO:0005938 cell cortex; GO:0012505 end…	GO:0002162 dystroglycan binding; GO:0003779 actin binding; GO:0005488 binding; GO:0005515 protein binding; GO:0008013 beta-catenin binding; GO:0008092 cytoskeletal protein binding; GO:0017016 Ras GTPase binding; GO:0017048 Rho GTPase binding; GO:0019899 enzyme binding; GO:0031267 small GTPase binding; GO:0031625 ubiquitin protein ligase binding; GO:0044389 ubiquitin-like protein ligase binding; G…			Z	KOG3681	Alpha-catenin
P18621	49	K	0.456	0.000149391	Down	60S ribosomal protein L17 OS=Homo sapiens OX=9606 GN=RPL17 PE=1 SV=3	RPL17	1	0.000903047	76.572	2	YLK(1)DVTLQK	-0.095768	1.381	1.413	1.338	0.599	0.588	0.697	cytoplasm	K02880	RP-L17e; large subunit ribosomal protein L17e	hsa03010 Ribosome; hsa05171 Coronavirus disease - COVID-19	GO:0000184 nuclear-transcribed mRNA catabolic process, nonsense-mediated decay; GO:0000956 nuclear-transcribed mRNA catabolic process; GO:0006139 nucleobase-containing compound metabolic process; GO:0006401 RNA catabolic process; GO:0006402 mRNA catabolic process; GO:0006412 translation; GO:0006413 translational initiation; GO:0006518 peptide metabolic process; GO:0006605 protein targeting; GO:00…	GO:0005622 intracellular; GO:0005623 cell; GO:0005737 cytoplasm; GO:0005829 cytosol;	GO:0003735 structural constituent of ribosome; GO:0005198 structural molecule activity;	PF00237	Ribosomal protein L22p/L17e	J	KOG3353	60S ribosomal protein L22
P18669	100	K	0.517	0.00894628	Down	Phosphoglycerate mutase 1 OS=Homo sapiens OX=9606 GN=PGAM1 PE=1 SV=2	PGAM1	1	2.6615e-17	165.02	2	HYGGLTGLNK(1)AETAAK	1.4363	1.198	1.068	1.3	0.686	0.467	0.691	cytoplasm	K01834	PGAM; 2,3-bisphosphoglycerate-dependent phosphoglycerate mutase [EC:5.4.2.11]	hsa00260 Glycine, serine and threonine metabolism; hsa04922 Glucagon signaling pathway; hsa00010 Glycolysis / Gluconeogenesis; hsa01200 Carbon metabolism; hsa01230 Biosynthesis of amino acids; hsa05230 Central carbon metabolism in cancer; hsa01100 Metabolic pathways	GO:0001775 cell activation; GO:0002252 immune effector process; GO:0002263 cell activation involved in immune response; GO:0002274 myeloid leukocyte activation; GO:0002275 myeloid cell activation involved in immune response; GO:0002283 neutrophil activation involved in immune response; GO:0002366 leukocyte activation involved in immune response; GO:0002376 immune system process; GO:0002443 leukoc…	GO:0005576 extracellular region; GO:0005622 intracellular; GO:0005623 cell; GO:0005634 nucleus; GO:0005737 cytoplasm; GO:0005829 cytosol; GO:0012505 endomembrane system; GO:0030141 secretory granule; GO:0031410 cytoplasmic vesicle; GO:0031974 membrane-enclosed lumen; GO:0031982 vesicle; GO:0031983 vesicle lumen; GO:0034774 secretory granule lumen; GO:0043209 myelin sheath; GO:0043226 organelle; G…	GO:0003824 catalytic activity; GO:0004619 phosphoglycerate mutase activity; GO:0005488 binding; GO:0005515 protein binding; GO:0016853 isomerase activity; GO:0016866 intramolecular transferase activity; GO:0016868 intramolecular transferase activity, phosphotransferases; GO:0019899 enzyme binding; GO:0019900 kinase binding; GO:0019901 protein kinase binding; GO:0046538 2,3-bisphosphoglycerate-dep…	PF00300	Histidine phosphatase superfamily (branch 1)	G	KOG0235	Phosphoglycerate mutase
P19367	738	K	0.656	0.0275815	Down	Hexokinase-1 OS=Homo sapiens OX=9606 GN=HK1 PE=1 SV=3	HK1	1	5.13879e-07	134.2	2	LVDEYSLNAGK(1)QR	1.3189	1.051	1.326	1.036	0.747		0.745	cytoplasm	K00844	HK; hexokinase [EC:2.7.1.1]	hsa00500 Starch and sucrose metabolism; hsa00524 Neomycin, kanamycin and gentamicin biosynthesis; hsa00052 Galactose metabolism; hsa04973 Carbohydrate digestion and absorption; hsa05131 Shigellosis; hsa04066 HIF-1 signaling pathway; hsa01250 Biosynthesis of nucleotide sugars; hsa00010 Glycolysis / Gluconeogenesis; hsa00051 Fructose and mannose metabolism; hsa01200 Carbon metabolism; hsa00520 Amin…	GO:0001678 cellular glucose homeostasis; GO:0001817 regulation of cytokine production; GO:0001819 positive regulation of cytokine production; GO:0002682 regulation of immune system process; GO:0002684 positive regulation of immune system process; GO:0002697 regulation of immune effector process; GO:0002699 positive regulation of immune effector process; GO:0002700 regulation of production of mole…	GO:0005622 intracellular; GO:0005623 cell; GO:0005737 cytoplasm; GO:0005739 mitochondrion; GO:0005740 mitochondrial envelope; GO:0005741 mitochondrial outer membrane; GO:0005829 cytosol; GO:0005886 plasma membrane; GO:0005901 caveola; GO:0005929 cilium; GO:0016020 membrane; GO:0019867 outer membrane; GO:0031090 organelle membrane; GO:0031514 motile cilium; GO:0031966 mitochondrial membrane; GO:00…	GO:0000166 nucleotide binding; GO:0003824 catalytic activity; GO:0004340 glucokinase activity; GO:0004396 hexokinase activity; GO:0004672 protein kinase activity; GO:0005488 binding; GO:0005515 protein binding; GO:0005524 ATP binding; GO:0005536 glucose binding; GO:0005539 glycosaminoglycan binding; GO:0008144 drug binding; GO:0008865 fructokinase activity; GO:0016301 kinase activity; GO:0016740 …	PF00349; PF03727	Hexokinase; Hexokinase	F	KOG1369	Hexokinase
P19784	103	K	0.287	6.33659e-05	Down	Casein kinase II subunit alpha' OS=Homo sapiens OX=9606 GN=CSNK2A2 PE=1 SV=1	CSNK2A2	1	1.44302e-07	125.17	2	LIDTVK(1)DPVSK	-0.66629	1.507	1.432	1.541		0.443	0.413	nucleus	K03097	CSNK2A; casein kinase II subunit alpha [EC:2.7.11.1]	hsa03008 Ribosome biogenesis in eukaryotes; hsa05162 Measles; hsa05010 Alzheimer disease; hsa04310 Wnt signaling pathway; hsa04520 Adherens junction; hsa05235 PD-L1 expression and PD-1 checkpoint pathway in cancer; hsa04137 Mitophagy - animal; hsa04064 NF-kappa B signaling pathway; hsa05022 Pathways of neurodegeneration - multiple diseases; hsa05020 Prion disease	GO:0006464 cellular protein modification process; GO:0006468 protein phosphorylation; GO:0006793 phosphorus metabolic process; GO:0006796 phosphate-containing compound metabolic process; GO:0006807 nitrogen compound metabolic process; GO:0008152 metabolic process; GO:0009892 negative regulation of metabolic process; GO:0009894 regulation of catabolic process; GO:0009895 negative regulation of cat…	GO:0000785 chromatin; GO:0001669 acrosomal vesicle; GO:0005622 intracellular; GO:0005623 cell; GO:0005634 nucleus; GO:0005654 nucleoplasm; GO:0005694 chromosome; GO:0005737 cytoplasm; GO:0005829 cytosol; GO:0005886 plasma membrane; GO:0005956 protein kinase CK2 complex; GO:0012505 endomembrane system; GO:0016020 membrane; GO:0030141 secretory granule; GO:0031410 cytoplasmic vesicle; GO:0031974 me…	GO:0003824 catalytic activity; GO:0004672 protein kinase activity; GO:0004674 protein serine/threonine kinase activity; GO:0005488 binding; GO:0005515 protein binding; GO:0016301 kinase activity; GO:0016740 transferase activity; GO:0016772 transferase activity, transferring phosphorus-containing groups; GO:0016773 phosphotransferase activity, alcohol group as acceptor; GO:0047485 protein N-termin…	PF00069	Protein kinase domain	T	KOG0668	Casein kinase II, alpha subunit
P21333	2623	K	0.267	0.00420664	Down	Filamin-A OS=Homo sapiens OX=9606 GN=FLNA PE=1 SV=4	FLNA	1	1.78956e-09	145.75	2	DK(1)GEYTLVVK	0.60834	1.279	1.356	1.026	0.381		0.271	cytoplasm	K04437	FLNA; filamin	hsa04510 Focal adhesion; hsa05132 Salmonella infection; hsa05205 Proteoglycans in cancer; hsa04010 MAPK signaling pathway	GO:0000003 reproduction; GO:0000226 microtubule cytoskeleton organization; GO:0000278 mitotic cell cycle; GO:0000280 nuclear division; GO:0000902 cell morphogenesis; GO:0000904 cell morphogenesis involved in differentiation; GO:0001525 angiogenesis; GO:0001568 blood vessel development; GO:0001775 cell activation; GO:0001837 epithelial to mesenchymal transition; GO:0001944 vasculature development;…	GO:0005576 extracellular region; GO:0005622 intracellular; GO:0005623 cell; GO:0005634 nucleus; GO:0005694 chromosome; GO:0005730 nucleolus; GO:0005737 cytoplasm; GO:0005794 Golgi apparatus; GO:0005802 trans-Golgi network; GO:0005829 cytosol; GO:0005856 cytoskeleton; GO:0005884 actin filament; GO:0005886 plasma membrane; GO:0005903 brush border; GO:0005911 cell-cell junction; GO:0005938 cell cort…	GO:0001664 G protein-coupled receptor binding; GO:0003779 actin binding; GO:0005080 protein kinase C binding; GO:0005102 signaling receptor binding; GO:0005488 binding; GO:0005515 protein binding; GO:0008092 cytoskeletal protein binding; GO:0008134 transcription factor binding; GO:0015459 potassium channel regulator activity; GO:0016247 channel regulator activity; GO:0017016 Ras GTPase binding; G…	PF00307; PF00630	Calponin homology (CH) domain; Filamin/ABP280 repeat	Z	KOG0518	Actin-binding cytoskeleton protein, filamin
P21333	508	K	0.184	0.00205188	Down	Filamin-A OS=Homo sapiens OX=9606 GN=FLNA PE=1 SV=4	FLNA	1	8.57945e-07	131.54	2	VYTK(1)GAGSGELK	-0.88338	1.42	1.209	1.13		0.186	0.274	cytoplasm	K04437	FLNA; filamin	hsa04510 Focal adhesion; hsa05132 Salmonella infection; hsa05205 Proteoglycans in cancer; hsa04010 MAPK signaling pathway	GO:0000003 reproduction; GO:0000226 microtubule cytoskeleton organization; GO:0000278 mitotic cell cycle; GO:0000280 nuclear division; GO:0000902 cell morphogenesis; GO:0000904 cell morphogenesis involved in differentiation; GO:0001525 angiogenesis; GO:0001568 blood vessel development; GO:0001775 cell activation; GO:0001837 epithelial to mesenchymal transition; GO:0001944 vasculature development;…	GO:0005576 extracellular region; GO:0005622 intracellular; GO:0005623 cell; GO:0005634 nucleus; GO:0005694 chromosome; GO:0005730 nucleolus; GO:0005737 cytoplasm; GO:0005794 Golgi apparatus; GO:0005802 trans-Golgi network; GO:0005829 cytosol; GO:0005856 cytoskeleton; GO:0005884 actin filament; GO:0005886 plasma membrane; GO:0005903 brush border; GO:0005911 cell-cell junction; GO:0005938 cell cort…	GO:0001664 G protein-coupled receptor binding; GO:0003779 actin binding; GO:0005080 protein kinase C binding; GO:0005102 signaling receptor binding; GO:0005488 binding; GO:0005515 protein binding; GO:0008092 cytoskeletal protein binding; GO:0008134 transcription factor binding; GO:0015459 potassium channel regulator activity; GO:0016247 channel regulator activity; GO:0017016 Ras GTPase binding; G…	PF00307; PF00630	Calponin homology (CH) domain; Filamin/ABP280 repeat	Z	KOG0518	Actin-binding cytoskeleton protein, filamin
P21333	516	K	0.189	0.00644055	Down	Filamin-A OS=Homo sapiens OX=9606 GN=FLNA PE=1 SV=4	FLNA	1	5.42732e-11	138.71	2	GAGSGELK(1)VTVK	0.28776	1.447	1.372	0.961	0.295	0.181		cytoplasm	K04437	FLNA; filamin	hsa04510 Focal adhesion; hsa05132 Salmonella infection; hsa05205 Proteoglycans in cancer; hsa04010 MAPK signaling pathway	GO:0000003 reproduction; GO:0000226 microtubule cytoskeleton organization; GO:0000278 mitotic cell cycle; GO:0000280 nuclear division; GO:0000902 cell morphogenesis; GO:0000904 cell morphogenesis involved in differentiation; GO:0001525 angiogenesis; GO:0001568 blood vessel development; GO:0001775 cell activation; GO:0001837 epithelial to mesenchymal transition; GO:0001944 vasculature development;…	GO:0005576 extracellular region; GO:0005622 intracellular; GO:0005623 cell; GO:0005634 nucleus; GO:0005694 chromosome; GO:0005730 nucleolus; GO:0005737 cytoplasm; GO:0005794 Golgi apparatus; GO:0005802 trans-Golgi network; GO:0005829 cytosol; GO:0005856 cytoskeleton; GO:0005884 actin filament; GO:0005886 plasma membrane; GO:0005903 brush border; GO:0005911 cell-cell junction; GO:0005938 cell cort…	GO:0001664 G protein-coupled receptor binding; GO:0003779 actin binding; GO:0005080 protein kinase C binding; GO:0005102 signaling receptor binding; GO:0005488 binding; GO:0005515 protein binding; GO:0008092 cytoskeletal protein binding; GO:0008134 transcription factor binding; GO:0015459 potassium channel regulator activity; GO:0016247 channel regulator activity; GO:0017016 Ras GTPase binding; G…	PF00307; PF00630	Calponin homology (CH) domain; Filamin/ABP280 repeat	Z	KOG0518	Actin-binding cytoskeleton protein, filamin
P21333	569	K	0.201	0.00102959	Down	Filamin-A OS=Homo sapiens OX=9606 GN=FLNA PE=1 SV=4	FLNA	1	6.13446e-09	137.58	2	SPFEVK(1)VGTECGNQK	-0.061799	1.441	1.485	1.383	0.3	0.194	0.371	cytoplasm	K04437	FLNA; filamin	hsa04510 Focal adhesion; hsa05132 Salmonella infection; hsa05205 Proteoglycans in cancer; hsa04010 MAPK signaling pathway	GO:0000003 reproduction; GO:0000226 microtubule cytoskeleton organization; GO:0000278 mitotic cell cycle; GO:0000280 nuclear division; GO:0000902 cell morphogenesis; GO:0000904 cell morphogenesis involved in differentiation; GO:0001525 angiogenesis; GO:0001568 blood vessel development; GO:0001775 cell activation; GO:0001837 epithelial to mesenchymal transition; GO:0001944 vasculature development;…	GO:0005576 extracellular region; GO:0005622 intracellular; GO:0005623 cell; GO:0005634 nucleus; GO:0005694 chromosome; GO:0005730 nucleolus; GO:0005737 cytoplasm; GO:0005794 Golgi apparatus; GO:0005802 trans-Golgi network; GO:0005829 cytosol; GO:0005856 cytoskeleton; GO:0005884 actin filament; GO:0005886 plasma membrane; GO:0005903 brush border; GO:0005911 cell-cell junction; GO:0005938 cell cort…	GO:0001664 G protein-coupled receptor binding; GO:0003779 actin binding; GO:0005080 protein kinase C binding; GO:0005102 signaling receptor binding; GO:0005488 binding; GO:0005515 protein binding; GO:0008092 cytoskeletal protein binding; GO:0008134 transcription factor binding; GO:0015459 potassium channel regulator activity; GO:0016247 channel regulator activity; GO:0017016 Ras GTPase binding; G…	PF00307; PF00630	Calponin homology (CH) domain; Filamin/ABP280 repeat	Z	KOG0518	Actin-binding cytoskeleton protein, filamin
P21333	700	K	0.202	0.00621617	Down	Filamin-A OS=Homo sapiens OX=9606 GN=FLNA PE=1 SV=4	FLNA	1	4.96733e-20	142.73	3	TGVAVNKPAEFTVDAK(1)HGGK	1.837	1.401	1.281	1.066	0.322	0.182		cytoplasm	K04437	FLNA; filamin	hsa04510 Focal adhesion; hsa05132 Salmonella infection; hsa05205 Proteoglycans in cancer; hsa04010 MAPK signaling pathway	GO:0000003 reproduction; GO:0000226 microtubule cytoskeleton organization; GO:0000278 mitotic cell cycle; GO:0000280 nuclear division; GO:0000902 cell morphogenesis; GO:0000904 cell morphogenesis involved in differentiation; GO:0001525 angiogenesis; GO:0001568 blood vessel development; GO:0001775 cell activation; GO:0001837 epithelial to mesenchymal transition; GO:0001944 vasculature development;…	GO:0005576 extracellular region; GO:0005622 intracellular; GO:0005623 cell; GO:0005634 nucleus; GO:0005694 chromosome; GO:0005730 nucleolus; GO:0005737 cytoplasm; GO:0005794 Golgi apparatus; GO:0005802 trans-Golgi network; GO:0005829 cytosol; GO:0005856 cytoskeleton; GO:0005884 actin filament; GO:0005886 plasma membrane; GO:0005903 brush border; GO:0005911 cell-cell junction; GO:0005938 cell cort…	GO:0001664 G protein-coupled receptor binding; GO:0003779 actin binding; GO:0005080 protein kinase C binding; GO:0005102 signaling receptor binding; GO:0005488 binding; GO:0005515 protein binding; GO:0008092 cytoskeletal protein binding; GO:0008134 transcription factor binding; GO:0015459 potassium channel regulator activity; GO:0016247 channel regulator activity; GO:0017016 Ras GTPase binding; G…	PF00307; PF00630	Calponin homology (CH) domain; Filamin/ABP280 repeat	Z	KOG0518	Actin-binding cytoskeleton protein, filamin
P21333	2607	K	0.15	0.00257344	Down	Filamin-A OS=Homo sapiens OX=9606 GN=FLNA PE=1 SV=4	FLNA	1	0.000203206	81.48	2	TPCEEILVK(1)HVGSR	-0.70346	1.408	1.275	1.126		0.144	0.238	cytoplasm	K04437	FLNA; filamin	hsa04510 Focal adhesion; hsa05132 Salmonella infection; hsa05205 Proteoglycans in cancer; hsa04010 MAPK signaling pathway	GO:0000003 reproduction; GO:0000226 microtubule cytoskeleton organization; GO:0000278 mitotic cell cycle; GO:0000280 nuclear division; GO:0000902 cell morphogenesis; GO:0000904 cell morphogenesis involved in differentiation; GO:0001525 angiogenesis; GO:0001568 blood vessel development; GO:0001775 cell activation; GO:0001837 epithelial to mesenchymal transition; GO:0001944 vasculature development;…	GO:0005576 extracellular region; GO:0005622 intracellular; GO:0005623 cell; GO:0005634 nucleus; GO:0005694 chromosome; GO:0005730 nucleolus; GO:0005737 cytoplasm; GO:0005794 Golgi apparatus; GO:0005802 trans-Golgi network; GO:0005829 cytosol; GO:0005856 cytoskeleton; GO:0005884 actin filament; GO:0005886 plasma membrane; GO:0005903 brush border; GO:0005911 cell-cell junction; GO:0005938 cell cort…	GO:0001664 G protein-coupled receptor binding; GO:0003779 actin binding; GO:0005080 protein kinase C binding; GO:0005102 signaling receptor binding; GO:0005488 binding; GO:0005515 protein binding; GO:0008092 cytoskeletal protein binding; GO:0008134 transcription factor binding; GO:0015459 potassium channel regulator activity; GO:0016247 channel regulator activity; GO:0017016 Ras GTPase binding; G…	PF00307; PF00630	Calponin homology (CH) domain; Filamin/ABP280 repeat	Z	KOG0518	Actin-binding cytoskeleton protein, filamin
P21333	865	K	0.185	0.00012772	Down	Filamin-A OS=Homo sapiens OX=9606 GN=FLNA PE=1 SV=4	FLNA	1	5.00955e-05	103.76	2	VK(1)VEPSHDASK	-2.1447	1.514	1.243	1.567	0.222	0.28	0.299	cytoplasm	K04437	FLNA; filamin	hsa04510 Focal adhesion; hsa05132 Salmonella infection; hsa05205 Proteoglycans in cancer; hsa04010 MAPK signaling pathway	GO:0000003 reproduction; GO:0000226 microtubule cytoskeleton organization; GO:0000278 mitotic cell cycle; GO:0000280 nuclear division; GO:0000902 cell morphogenesis; GO:0000904 cell morphogenesis involved in differentiation; GO:0001525 angiogenesis; GO:0001568 blood vessel development; GO:0001775 cell activation; GO:0001837 epithelial to mesenchymal transition; GO:0001944 vasculature development;…	GO:0005576 extracellular region; GO:0005622 intracellular; GO:0005623 cell; GO:0005634 nucleus; GO:0005694 chromosome; GO:0005730 nucleolus; GO:0005737 cytoplasm; GO:0005794 Golgi apparatus; GO:0005802 trans-Golgi network; GO:0005829 cytosol; GO:0005856 cytoskeleton; GO:0005884 actin filament; GO:0005886 plasma membrane; GO:0005903 brush border; GO:0005911 cell-cell junction; GO:0005938 cell cort…	GO:0001664 G protein-coupled receptor binding; GO:0003779 actin binding; GO:0005080 protein kinase C binding; GO:0005102 signaling receptor binding; GO:0005488 binding; GO:0005515 protein binding; GO:0008092 cytoskeletal protein binding; GO:0008134 transcription factor binding; GO:0015459 potassium channel regulator activity; GO:0016247 channel regulator activity; GO:0017016 Ras GTPase binding; G…	PF00307; PF00630	Calponin homology (CH) domain; Filamin/ABP280 repeat	Z	KOG0518	Actin-binding cytoskeleton protein, filamin
P21333	781	K	0.281	0.000458986	Down	Filamin-A OS=Homo sapiens OX=9606 GN=FLNA PE=1 SV=4	FLNA	1	0.000269495	90.142	2	VYGPGVAK(1)TGLK	-0.14085	1.492	1.432	1.22	0.404	0.314	0.446	cytoplasm	K04437	FLNA; filamin	hsa04510 Focal adhesion; hsa05132 Salmonella infection; hsa05205 Proteoglycans in cancer; hsa04010 MAPK signaling pathway	GO:0000003 reproduction; GO:0000226 microtubule cytoskeleton organization; GO:0000278 mitotic cell cycle; GO:0000280 nuclear division; GO:0000902 cell morphogenesis; GO:0000904 cell morphogenesis involved in differentiation; GO:0001525 angiogenesis; GO:0001568 blood vessel development; GO:0001775 cell activation; GO:0001837 epithelial to mesenchymal transition; GO:0001944 vasculature development;…	GO:0005576 extracellular region; GO:0005622 intracellular; GO:0005623 cell; GO:0005634 nucleus; GO:0005694 chromosome; GO:0005730 nucleolus; GO:0005737 cytoplasm; GO:0005794 Golgi apparatus; GO:0005802 trans-Golgi network; GO:0005829 cytosol; GO:0005856 cytoskeleton; GO:0005884 actin filament; GO:0005886 plasma membrane; GO:0005903 brush border; GO:0005911 cell-cell junction; GO:0005938 cell cort…	GO:0001664 G protein-coupled receptor binding; GO:0003779 actin binding; GO:0005080 protein kinase C binding; GO:0005102 signaling receptor binding; GO:0005488 binding; GO:0005515 protein binding; GO:0008092 cytoskeletal protein binding; GO:0008134 transcription factor binding; GO:0015459 potassium channel regulator activity; GO:0016247 channel regulator activity; GO:0017016 Ras GTPase binding; G…	PF00307; PF00630	Calponin homology (CH) domain; Filamin/ABP280 repeat	Z	KOG0518	Actin-binding cytoskeleton protein, filamin
P21333	771	K	0.286	0.00147229	Down	Filamin-A OS=Homo sapiens OX=9606 GN=FLNA PE=1 SV=4	FLNA	1	6.08851e-07	140.57	2	VNVGAGSHPNK(1)VK	-1.9551	1.629	1.256	1.249	0.366	0.315	0.501	cytoplasm	K04437	FLNA; filamin	hsa04510 Focal adhesion; hsa05132 Salmonella infection; hsa05205 Proteoglycans in cancer; hsa04010 MAPK signaling pathway	GO:0000003 reproduction; GO:0000226 microtubule cytoskeleton organization; GO:0000278 mitotic cell cycle; GO:0000280 nuclear division; GO:0000902 cell morphogenesis; GO:0000904 cell morphogenesis involved in differentiation; GO:0001525 angiogenesis; GO:0001568 blood vessel development; GO:0001775 cell activation; GO:0001837 epithelial to mesenchymal transition; GO:0001944 vasculature development;…	GO:0005576 extracellular region; GO:0005622 intracellular; GO:0005623 cell; GO:0005634 nucleus; GO:0005694 chromosome; GO:0005730 nucleolus; GO:0005737 cytoplasm; GO:0005794 Golgi apparatus; GO:0005802 trans-Golgi network; GO:0005829 cytosol; GO:0005856 cytoskeleton; GO:0005884 actin filament; GO:0005886 plasma membrane; GO:0005903 brush border; GO:0005911 cell-cell junction; GO:0005938 cell cort…	GO:0001664 G protein-coupled receptor binding; GO:0003779 actin binding; GO:0005080 protein kinase C binding; GO:0005102 signaling receptor binding; GO:0005488 binding; GO:0005515 protein binding; GO:0008092 cytoskeletal protein binding; GO:0008134 transcription factor binding; GO:0015459 potassium channel regulator activity; GO:0016247 channel regulator activity; GO:0017016 Ras GTPase binding; G…	PF00307; PF00630	Calponin homology (CH) domain; Filamin/ABP280 repeat	Z	KOG0518	Actin-binding cytoskeleton protein, filamin
[truncated: 363 more rows]
